# Supplementary material for: Distinguishing tautomerism in the crystal structure of (Z)-N-(5-ethyl-2,3-di­hydro-1,3,4-thia­diazol-2-yl­idene)-4-methyl­benzene­sulfonamide using DFT-D calculations and 13C solid-state NMR
Source: Acta Crystallogr C Struct Chem. 2014 Jul 19;70(Pt 8):784–9. doi: 10.1107/S2053229614015356 (PMC4174016; doi:10.1107/S2053229614015356)
Supplement: Supplementary file 1 [file c-70-00784-sup1.cif]

##############################################################################
#                                                                            #
# This CIF contains the data in a paper accepted for publication in          #
# Acta Crystallographica Section C. It conforms to the requirements of       #
# Notes for Authors for Acta Crystallographica Section C, and has been       #
# peer reviewed under the auspices of the IUCr Commission on Journals.       #
#                                                                            #
# Full details of the Crystallographic Information File format               #
# are given in the paper "The Crystallographic Information File (CIF):       #
# a New Standard Archive File for Crystallography" by S. R. Hall, F. H.      #
# Allen and I. D. Brown [Acta Cryst. (1991), A47, 655-685].                  #
#                                                                            #
# The current version of the core CIF dictionary is obtainable from          #
# ftp://ftp.iucr.org/pub/cif_core.dic.                                       #
#                                                                            #
# Software is freely available for graphical display of the structure(s)     #
# in this CIF. For information consult the CIF software page                 #
# http://www.iucr.org/resources/cif/software.                                #
#                                                                            #
# This file may be used for bona fide research purposes within the           #
# scientific community so long as proper attribution is given to the journal # 
# article from which it was obtained.                                        #
#                                                                            #
##############################################################################
data_global
_audit_creation_method     'manual editing'
_journal_date_recd_electronic     2014-05-28
_journal_date_accepted     2014-06-30
_journal_name_full     'Acta Crystallographica, Section C'
_journal_year     2014
_journal_volume     70
_journal_issue      8
_journal_page_first     784
_journal_page_last     789
_journal_paper_category     FA
_journal_paper_doi     10.1107/S2053229614015356
_journal_coeditor_code     FA3347
_publ_contact_author_name     'Jacco van de Streek'
_publ_contact_author_address
;
Department of Pharmacy
University of Copenhagen
Universitetsparken 2
2100 Copenhagen
Denmark
;
_publ_contact_author_email     'jacco.vandestreek@sund.ku.dk'
_publ_contact_author_fax     ?
_publ_contact_author_phone     '+45 3533 6112'
_publ_section_title
;\
Distinguishing tautomerism in the crystal structure of
(<i>Z</i>)-<i>N</i>-(5-ethyl-2,3-dihydro-1,3,4-thiadiazol-2-ylidene)-4-\
methylbenzenesulfonamide using DFT-D calculations and ^13^C solid-state NMR
;
loop_
    _publ_author_name
    _publ_author_footnote
    _publ_author_address
    'Li, Xiaozhou' .
;
Department of Pharmacy
University of Copenhagen
Universitetsparken 2
Copenhagen DK-2100
Denmark
;
    'Bond, Andrew D.' .
;
Department of Pharmacy
University of Copenhagen
Universitetsparken 2
Copenhagen DK-2100
Denmark
;
    'Johansson, Kristoffer E.' .
;
Department of Pharmacy
University of Copenhagen
Universitetsparken 2
Copenhagen DK-2100
Denmark
;
    'van de Streek, Jacco' .
;
Department of Pharmacy
University of Copenhagen
Universitetsparken 2
Copenhagen DK-2100
Denmark
;
_publ_section_synopsis
;
The crystal structure of the title compound contains an imine tautomer, rather
than the previously reported amine tautomer. The tautomers can be
distinguished using dispersion-corrected density functional theory
calculations and by comparison of calculated and measured ^13^C solid-state
NMR spectra.
;
data_I
_database_code_depnum_ccdc_archive     'CCDC 1011334'
_chemical_name_systematic
;\
(<i>Z</i>)-<i>N</i>-(5-ethyl-2,3-dihydro-1,3,4-thiadiazol-2-ylidene)-4-\
methylbenzenesulfonamide
;
_chemical_name_common     ?
_chemical_formula_moiety     'C11 H13 N3 O2 S2'
_chemical_formula_sum     'C11 H13 N3 O2 S2'
_chemical_formula_iupac     'C11 H13 N3 O2 S2'
_chemical_formula_weight     283.36
_space_group_crystal_system     orthorhombic
_space_group_name_H-M_alt     'P b c a'
_space_group_name_Hall     '-P 2ac 2ab'
loop_
    _space_group_symop_operation_xyz
    'x, y, z '
    '-x, y+1/2, -z+1/2 '
    '-x+1/2, -y, z+1/2 '
    '-x+1/2, y+1/2, z '
    'x, -y+1/2, z+1/2 '
    '-x, -y, -z '
    'x+1/2, -y+1/2, -z '
    'x+1/2, y, -z+1/2 '
_cell_length_a     8.53937(13)
_cell_length_b     15.0206(2)
_cell_length_c     21.3960(3)
_cell_angle_alpha     90
_cell_angle_beta     90
_cell_angle_gamma     90
_cell_volume     2744.39(7)
_cell_formula_units_Z     8
_cell_measurement_temperature     298
_exptl_crystal_density_diffrn     1.372
_exptl_crystal_F_000     1184
_pd_char_colour     white
_pd_char_particle_morphology     powder
_exptl_absorpt_coefficient_mu     3.517
_exptl_special_details
;
Diffraction data are taken from: Hangan, Borodi, Filip, Tripon, Morari, Oprean &
Filip (2010). Acta Cryst. B66, 615--621.
;
_diffrn_ambient_temperature     298
_diffrn_radiation_type     'Cu K\a~1~'
_diffrn_radiation_wavelength     1.54056
_diffrn_radiation_monochromator     Ge(111)
_diffrn_measurement_device_type     'Bruker D8 Advance'
_pd_meas_2theta_range_min     3.543
_pd_meas_2theta_range_max     50.028
_pd_meas_2theta_range_inc     0.005
_pd_meas_number_of_points     9298
_pd_meas_scan_method     cont
_refine_ls_matrix_type     fullcycle
_refine_ls_R_factor_all     0.033
_refine_ls_goodness_of_fit_all     1.53
_refine_ls_number_parameters     127
_refine_ls_number_restraints     88
_refine_ls_number_constraints     0
_refine_ls_hydrogen_treatment     noref
_refine_ls_weighting_scheme     sigma
_refine_ls_shift/su_max     0.001
_refine_diff_density_max     0.43
_refine_diff_density_min     -0.73
_refine_ls_extinction_method     none
loop_
    _atom_type_symbol
    _atom_type_description
    _atom_type_scat_dispersion_real
    _atom_type_scat_dispersion_imag
    _atom_type_scat_source
    S S 0.3331 0.5567 'International Tables for Crystallography, Vol. C'
    O O 0.0492 0.0322 'International Tables for Crystallography, Vol. C'
    N N 0.0311 0.0180 'International Tables for Crystallography, Vol. C'
    C C 0.0181 0.0091 'International Tables for Crystallography, Vol. C'
    H H 0.0000 0.0000 'International Tables for Crystallography, Vol. C'
_computing_data_collection     ?
_computing_cell_refinement     'TOPAS Academic (Coelho, 2012)'
_computing_data_reduction     ?
_computing_structure_solution     ?
_computing_structure_refinement     'TOPAS Academic'
_computing_molecular_graphics     'Mercury (Macrae <i>et al.</i>, 2008)'
_pd_proc_2theta_range_min     3.543
_pd_proc_2theta_range_max     50.028
_pd_proc_2theta_range_inc     0.005
_pd_calc_method     'Rietveld Refinement'
_pd_proc_info_data_reduction     ?
_pd_proc_info_excluded_regions     none
_pd_proc_ls_background_function     'Chebyshev function with 20 terms'
_pd_proc_ls_pref_orient_corr
;
TOPAS Academic, based on March (1932). Z. Krist., 81, 285-297.
Lattice direction: [1 0 0]
Refined parameter: 1.074(2)
;
_pd_proc_ls_prof_R_factor     0.058
_pd_proc_ls_prof_wR_factor     0.081
_pd_proc_ls_prof_wR_expected     0.053
_pd_proc_ls_special_details     ?
_pd_proc_wavelength     1.54056
_pd_spec_mount_mode     reflection
_pd_spec_mounting     'Bruker sample cup'
_pd_spec_shape     flat_sheet
_pd_spec_size_axial     25
_pd_spec_size_equat     ?
_pd_spec_size_thick     1
loop_
    _atom_site_type_symbol
    _atom_site_label
    _atom_site_fract_x
    _atom_site_fract_y
    _atom_site_fract_z
    _atom_site_U_iso_or_equiv
    _atom_site_occupancy
    _atom_site_symmetry_multiplicity
    S S1 -0.1530(2) 0.02880(13) 0.12563(9) 0.0430(10)
                                                    1 8
    S S2 0.0625(2) -0.15088(14) 0.14306(10) 0.0430(10)
                                                     1 8
    O O1 -0.3100(4) 0.0377(3) 0.15036(19) 0.0620(10)
                                                   1 8
    O O2 -0.1267(5) -0.0356(3) 0.07590(19) 0.0620(10)
                                                    1 8
    N N1 -0.0358(4) 0.0195(2) 0.18291(16) 0.0620(10)
                                                   1 8
    N N2 0.1307(3) -0.06663(16) 0.24090(12) 0.0620(10)
                                                     1 8
    N N3 0.2110(4) -0.1447(2) 0.24650(14) 0.0620(10)
                                                   1 8
    C C1 0.1490(2) -0.35660(15) 0.17334(10) 0.0620(10)
                                                     1 8
    C C2 0.2613(2) -0.28415(15) 0.19174(11) 0.0620(10)
                                                     1 8
    C C3 0.1868(4) -0.19578(18) 0.19906(13) 0.0620(10)
                                                     1 8
    C C4 0.0437(4) -0.05428(17) 0.18967(13) 0.0620(10)
                                                     1 8
    C C5 -0.0942(4) 0.13235(16) 0.09665(13) 0.0620(10)
                                                     1 8
    C C6 0.0064(4) 0.13478(15) 0.04532(13) 0.0620(10)
                                                    1 8
    C C7 0.0519(4) 0.21641(15) 0.02188(13) 0.0620(10)
                                                    1 8
    C C8 -0.0048(4) 0.29525(16) 0.04904(13) 0.0620(10)
                                                     1 8
    C C9 -0.1049(4) 0.29113(16) 0.10109(13) 0.0620(10)
                                                     1 8
    C C10 -0.1497(4) 0.20908(15) 0.12543(12) 0.0620(10)
                                                      1 8
    C C11 0.0454(3) 0.38382(16) 0.02483(10) 0.0620(10)
                                                     1 8
    H H1N 0.14045 -0.02117 0.27749 0.0740(10)
                                            1 8
    H H1A 0.09465 -0.34340 0.12765 0.0740(10)
                                            1 8
    H H1B 0.21072 -0.42052 0.16963 0.0740(10)
                                            1 8
    H H1C 0.05468 -0.36485 0.20778 0.0740(10)
                                            1 8
    H H2A 0.35467 -0.27856 0.15640 0.0740(10)
                                            1 8
    H H2B 0.32000 -0.29964 0.23621 0.0740(10)
                                            1 8
    H H6A 0.04636 0.07341 0.02364 0.0740(10)
                                           1 8
    H H7A 0.13121 0.21970 -0.01807 0.0740(10)
                                            1 8
    H H9A -0.14818 0.35248 0.12199 0.0740(10)
                                            1 8
    H H10A -0.22825 0.20536 0.16543 0.0740(10)
                                             1 8
    H H11A 0.17083 0.39529 0.03395 0.0740(10)
                                            1 8
    H H11B 0.03069 0.38842 -0.02622 0.0740(10)
                                             1 8
    H H11C -0.02102 0.43816 0.04659 0.0740(10)
                                             1 8
_geom_special_details
;
The geometry corresponds to the unit cell and positions for the non-H atoms as
determined from the Rietveld refinement, with CASTEP optimized positions for
the H atoms.
;
loop_
    _geom_bond_atom_site_label_1
    _geom_bond_atom_site_label_2
    _geom_bond_site_symmetry_2
    _geom_bond_distance
    _geom_bond_publ_flag
    S1 N1 . 1.589(4) no
    S1 O1 . 1.448(4) no
    S1 O2 . 1.455(4) no
    S1 C5 . 1.748(3) no
    S2 C3 . 1.737(4) no
    N1 C4 . 1.308(4) no
    N2 N3 . 1.363(4) no
    N2 H1N . 1.04 no
    N3 C3 . 1.289(4) no
    C1 H1A . 1.10 no
    C1 H1B . 1.10 no
    C1 H1C . 1.10 no
    C2 C1 . 1.503(3) no
    C2 H2A . 1.10 no
    C2 H2B . 1.10 no
    C3 C2 . 1.480(4) no
    C4 N2 . 1.337(4) no
    C4 S2 . 1.768(3) no
    C5 C10 . 1.390(4) no
    C5 C6 . 1.395(4) no
    C6 C7 . 1.380(3) no
    C6 H6A . 1.09 no
    C7 C8 . 1.405(4) no
    C7 H7A . 1.09 no
    C8 C11 . 1.491(3) no
    C9 C8 . 1.405(4) no
    C9 H9A . 1.09 no
    C10 C9 . 1.392(3) no
    C10 H10A . 1.09 no
    C11 H11A . 1.10 no
    C11 H11B . 1.10 no
    C11 H11C . 1.10 no
loop_
    _geom_angle_atom_site_label_1
    _geom_angle_atom_site_label_2
    _geom_angle_atom_site_label_3
    _geom_angle_site_symmetry_1
    _geom_angle_site_symmetry_3
    _geom_angle
    _geom_angle_publ_flag
    N1 S1 O1 . . 108.0(2) no
    N1 S1 O2 . . 114.1(2) no
    N1 S1 C5 . . 99.83(18) no
    O1 S1 O2 . . 118.2(3) no
    O1 S1 C5 . . 108.3(2) no
    O2 S1 C5 . . 106.7(2) no
    S1 N1 C4 . . 119.1(3) no
    S1 C5 C10 . . 118.9(2) no
    S1 C5 C6 . . 118.7(2) no
    C10 C5 C6 . . 122.5(2) no
    N1 C4 N2 . . 119.8(3) no
    N1 C4 S2 . . 132.9(3) no
    N2 C4 S2 . . 107.3(2) no
    C5 C10 C9 . . 118.3(3) no
    C5 C10 H10A . . 121.0 no
    C9 C10 H10A . . 120.6 no
    C5 C6 C7 . . 118.9(2) no
    C5 C6 H6A . . 120.5 no
    C7 C6 H6A . . 120.7 no
    C4 N2 N3 . . 118.1(2) no
    C4 N2 H1N . . 124.7 no
    N3 N2 H1N . . 117.2 no
    C4 S2 C3 . . 89.15(16) no
    C10 C9 C8 . . 120.2(2) no
    C10 C9 H9A . . 120.2 no
    C8 C9 H9A . . 119.7 no
    C6 C7 C8 . . 120.1(3) no
    C6 C7 H7A . . 120.0 no
    C8 C7 H7A . . 120.0 no
    N2 N3 C3 . . 111.2(3) no
    S2 C3 N3 . . 114.2(2) no
    S2 C3 C2 . . 122.5(2) no
    N3 C3 C2 . . 123.3(3) no
    C9 C8 C7 . . 120.0(2) no
    C9 C8 C11 . . 119.3(2) no
    C7 C8 C11 . . 120.6(2) no
    C3 C2 C1 . . 113.8(2) no
    C3 C2 H2A . . 108.4 no
    C3 C2 H2B . . 107.1 no
    C1 C2 H2A . . 109.7 no
    C1 C2 H2B . . 111.4 no
    H2A C2 H2B . . 106.3 no
    C8 C11 H11A . . 110.9 no
    C8 C11 H11B . . 111.6 no
    C8 C11 H11C . . 111.6 no
    H11A C11 H11B . . 106.1 no
    H11A C11 H11C . . 108.1 no
    H11B C11 H11C . . 108.4 no
    C2 C1 H1A . . 111.8 no
    C2 C1 H1B . . 110.2 no
    C2 C1 H1C . . 112.0 no
    H1A C1 H1B . . 107.2 no
    H1A C1 H1C . . 107.9 no
    H1B C1 H1C . . 107.6 no
_iucr_refine_instructions_details     ?
