# Supplementary material for: Distinguishing tautomerism in the crystal structure of (Z)-N-(5-ethyl-2,3-di­hydro-1,3,4-thia­diazol-2-yl­idene)-4-methyl­benzene­sulfonamide using DFT-D calculations and 13C solid-state NMR
Source: Acta Crystallogr C Struct Chem. 2014 Jul 19;70(Pt 8):784–9. doi: 10.1107/S2053229614015356 (PMC4174016; doi:10.1107/S2053229614015356)
Supplement: Supplementary file 2 [file c-70-00784-Isup2.rtv]

#==============================================================================
data_I
#==============================================================================

_pd_proc_wavelength           1.54056
_pd_proc_2theta_range_min     3.543
_pd_proc_2theta_range_max     50.028
_pd_proc_2theta_range_inc     0.005

loop_
_pd_proc_2theta_corrected
_pd_proc_intensity_net
_pd_calc_intensity_net
_pd_proc_ls_weight
     3.54300    649.00000    692.05921    0.001541
     3.54800    693.00000    691.76004    0.001443
     3.55300    709.00000    691.46213    0.001410
     3.55800    704.00000    691.16547    0.001420
     3.56300    695.00000    690.87004    0.001439
     3.56800    685.00000    690.57582    0.001460
     3.57300    674.00000    690.28279    0.001484
     3.57800    671.00000    689.99095    0.001490
     3.58300    673.00000    689.70027    0.001486
     3.58800    675.00000    689.41073    0.001481
     3.59300    678.00000    689.12233    0.001475
     3.59800    679.00000    688.83504    0.001473
     3.60300    680.00000    688.54885    0.001471
     3.60800    681.00000    688.26375    0.001468
     3.61300    680.00000    687.97971    0.001471
     3.61800    679.00000    687.69672    0.001473
     3.62300    676.00000    687.41477    0.001479
     3.62800    674.00000    687.13384    0.001484
     3.63300    672.00000    686.85392    0.001488
     3.63800    671.00000    686.57499    0.001490
     3.64300    671.00000    686.29704    0.001490
     3.64800    670.00000    686.02005    0.001493
     3.65300    672.00000    685.74401    0.001488
     3.65800    674.00000    685.46891    0.001484
     3.66300    675.00000    685.19472    0.001481
     3.66800    677.00000    684.92144    0.001477
     3.67300    679.00000    684.64905    0.001473
     3.67800    680.00000    684.37754    0.001471
     3.68300    680.00000    684.10690    0.001471
     3.68800    679.00000    683.83711    0.001473
     3.69300    679.00000    683.56815    0.001473
     3.69800    678.00000    683.30002    0.001475
     3.70300    678.00000    683.03270    0.001475
     3.70800    677.00000    682.76618    0.001477
     3.71300    677.00000    682.50045    0.001477
     3.71800    677.00000    682.23549    0.001477
     3.72300    677.00000    681.97129    0.001477
     3.72800    676.00000    681.70784    0.001479
     3.73300    676.00000    681.44512    0.001479
     3.73800    676.00000    681.18313    0.001479
     3.74300    675.00000    680.92185    0.001481
     3.74800    675.00000    680.66127    0.001481
     3.75300    676.00000    680.40138    0.001479
     3.75800    677.00000    680.14216    0.001477
     3.76300    679.00000    679.88361    0.001473
     3.76800    680.00000    679.62571    0.001471
     3.77300    681.00000    679.36846    0.001468
     3.77800    681.00000    679.11183    0.001468
     3.78300    682.00000    678.85582    0.001466
     3.78800    682.00000    678.60042    0.001466
     3.79300    683.00000    678.34562    0.001464
     3.79800    685.00000    678.09141    0.001460
     3.80300    687.00000    677.83777    0.001456
     3.80800    690.00000    677.58470    0.001449
     3.81300    693.00000    677.33218    0.001443
     3.81800    697.00000    677.08020    0.001435
     3.82300    699.00000    676.82876    0.001431
     3.82800    701.00000    676.57785    0.001427
     3.83300    700.00000    676.32744    0.001429
     3.83800    699.00000    676.07754    0.001431
     3.84300    696.00000    675.82814    0.001437
     3.84800    693.00000    675.57922    0.001443
     3.85300    690.00000    675.33077    0.001449
     3.85800    688.00000    675.08279    0.001453
     3.86300    686.00000    674.83527    0.001458
     3.86800    684.00000    674.58819    0.001462
     3.87300    683.00000    674.34155    0.001464
     3.87800    682.00000    674.09534    0.001466
     3.88300    681.00000    673.84954    0.001468
     3.88800    679.00000    673.60416    0.001473
     3.89300    676.00000    673.35917    0.001479
     3.89800    673.00000    673.11458    0.001486
     3.90300    670.00000    672.87037    0.001493
     3.90800    668.00000    672.62654    0.001497
     3.91300    666.00000    672.38307    0.001502
     3.91800    667.00000    672.13997    0.001499
     3.92300    668.00000    671.89721    0.001497
     3.92800    672.00000    671.65479    0.001488
     3.93300    676.00000    671.41271    0.001479
     3.93800    681.00000    671.17095    0.001468
     3.94300    686.00000    670.92951    0.001458
     3.94800    690.00000    670.68838    0.001449
     3.95300    693.00000    670.44755    0.001443
     3.95800    694.00000    670.20701    0.001441
     3.96300    695.00000    669.96676    0.001439
     3.96800    694.00000    669.72679    0.001441
     3.97300    692.00000    669.48710    0.001445
     3.97800    689.00000    669.24766    0.001451
     3.98300    685.00000    669.00848    0.001460
     3.98800    683.00000    668.76956    0.001464
     3.99300    681.00000    668.53087    0.001468
     3.99800    680.00000    668.29242    0.001471
     4.00300    679.00000    668.05420    0.001473
     4.00800    678.00000    667.81620    0.001475
     4.01300    677.00000    667.57842    0.001477
     4.01800    677.00000    667.34084    0.001477
     4.02300    675.00000    667.10347    0.001481
     4.02800    674.00000    666.86629    0.001484
     4.03300    673.00000    666.62929    0.001486
     4.03800    672.00000    666.39248    0.001488
     4.04300    671.00000    666.15585    0.001490
     4.04800    669.00000    665.91938    0.001495
     4.05300    669.00000    665.68308    0.001495
     4.05800    669.00000    665.44694    0.001495
     4.06300    669.00000    665.21094    0.001495
     4.06800    670.00000    664.97510    0.001493
     4.07300    671.00000    664.73939    0.001490
     4.07800    673.00000    664.50381    0.001486
     4.08300    675.00000    664.26836    0.001481
     4.08800    676.00000    664.03303    0.001479
     4.09300    677.00000    663.79782    0.001477
     4.09800    677.00000    663.56272    0.001477
     4.10300    676.00000    663.32772    0.001479
     4.10800    673.00000    663.09283    0.001486
     4.11300    670.00000    662.85803    0.001493
     4.11800    667.00000    662.62331    0.001499
     4.12300    664.00000    662.38868    0.001506
     4.12800    662.00000    662.15413    0.001511
     4.13300    660.00000    661.91965    0.001515
     4.13800    663.00000    661.68524    0.001508
     4.14300    666.00000    661.45090    0.001502
     4.14800    672.00000    661.21661    0.001488
     4.15300    678.00000    660.98237    0.001475
     4.15800    683.00000    660.74819    0.001464
     4.16300    688.00000    660.51405    0.001453
     4.16800    688.00000    660.27994    0.001453
     4.17300    687.00000    660.04587    0.001456
     4.17800    683.00000    659.81184    0.001464
     4.18300    677.00000    659.57782    0.001477
     4.18800    671.00000    659.34383    0.001490
     4.19300    663.00000    659.10986    0.001508
     4.19800    657.00000    658.87589    0.001522
     4.20300    652.00000    658.64194    0.001534
     4.20800    648.00000    658.40799    0.001543
     4.21300    646.00000    658.17404    0.001548
     4.21800    645.00000    657.94008    0.001550
     4.22300    644.00000    657.70612    0.001553
     4.22800    644.00000    657.47214    0.001553
     4.23300    643.00000    657.23815    0.001555
     4.23800    642.00000    657.00413    0.001558
     4.24300    641.00000    656.77009    0.001560
     4.24800    641.00000    656.53603    0.001560
     4.25300    642.00000    656.30193    0.001558
     4.25800    644.00000    656.06780    0.001553
     4.26300    646.00000    655.83362    0.001548
     4.26800    648.00000    655.59941    0.001543
     4.27300    650.00000    655.36515    0.001538
     4.27800    652.00000    655.13083    0.001534
     4.28300    654.00000    654.89647    0.001529
     4.28800    655.00000    654.66205    0.001527
     4.29300    655.00000    654.42757    0.001527
     4.29800    655.00000    654.19302    0.001527
     4.30300    655.00000    653.95841    0.001527
     4.30800    654.00000    653.72373    0.001529
     4.31300    654.00000    653.48897    0.001529
     4.31800    654.00000    653.25414    0.001529
     4.32300    654.00000    653.01923    0.001529
     4.32800    652.00000    652.78424    0.001534
     4.33300    650.00000    652.54916    0.001538
     4.33800    647.00000    652.31400    0.001546
     4.34300    644.00000    652.07874    0.001553
     4.34800    642.00000    651.84339    0.001558
     4.35300    640.00000    651.60794    0.001563
     4.35800    640.00000    651.37239    0.001563
     4.36300    641.00000    651.13674    0.001560
     4.36800    643.00000    650.90099    0.001555
     4.37300    645.00000    650.66513    0.001550
     4.37800    648.00000    650.42916    0.001543
     4.38300    651.00000    650.19307    0.001536
     4.38800    652.00000    649.95687    0.001534
     4.39300    653.00000    649.72055    0.001531
     4.39800    653.00000    649.48411    0.001531
     4.40300    652.00000    649.24755    0.001534
     4.40800    650.00000    649.01087    0.001538
     4.41300    648.00000    648.77405    0.001543
     4.41800    647.00000    648.53711    0.001546
     4.42300    646.00000    648.30003    0.001548
     4.42800    646.00000    648.06283    0.001548
     4.43300    647.00000    647.82548    0.001546
     4.43800    647.00000    647.58800    0.001546
     4.44300    650.00000    647.35037    0.001538
     4.44800    652.00000    647.11260    0.001534
     4.45300    653.00000    646.87469    0.001531
     4.45800    654.00000    646.63663    0.001529
     4.46300    654.00000    646.39842    0.001529
     4.46800    654.00000    646.16007    0.001529
     4.47300    654.00000    645.92155    0.001529
     4.47800    653.00000    645.68289    0.001531
     4.48300    653.00000    645.44407    0.001531
     4.48800    653.00000    645.20509    0.001531
     4.49300    654.00000    644.96595    0.001529
     4.49800    655.00000    644.72665    0.001527
     4.50300    657.00000    644.48718    0.001522
     4.50800    660.00000    644.24755    0.001515
     4.51300    661.00000    644.00775    0.001513
     4.51800    662.00000    643.76779    0.001511
     4.52300    663.00000    643.52766    0.001508
     4.52800    662.00000    643.28735    0.001511
     4.53300    662.00000    643.04687    0.001511
     4.53800    660.00000    642.80622    0.001515
     4.54300    658.00000    642.56539    0.001520
     4.54800    656.00000    642.32438    0.001524
     4.55300    654.00000    642.08320    0.001529
     4.55800    653.00000    641.84183    0.001531
     4.56300    652.00000    641.60028    0.001534
     4.56800    652.00000    641.35855    0.001534
     4.57300    651.00000    641.11664    0.001536
     4.57800    650.00000    640.87454    0.001538
     4.58300    649.00000    640.63225    0.001541
     4.58800    647.00000    640.38978    0.001546
     4.59300    645.00000    640.14712    0.001550
     4.59800    642.00000    639.90426    0.001558
     4.60300    640.00000    639.66122    0.001563
     4.60800    637.00000    639.41798    0.001570
     4.61300    635.00000    639.17455    0.001575
     4.61800    632.00000    638.93093    0.001582
     4.62300    630.00000    638.68711    0.001587
     4.62800    627.00000    638.44309    0.001595
     4.63300    625.00000    638.19888    0.001600
     4.63800    622.00000    637.95446    0.001608
     4.64300    618.00000    637.70985    0.001618
     4.64800    613.00000    637.46504    0.001631
     4.65300    608.00000    637.22002    0.001645
     4.65800    602.00000    636.97481    0.001661
     4.66300    599.00000    636.72939    0.001669
     4.66800    596.00000    636.48376    0.001678
     4.67300    596.00000    636.23793    0.001678
     4.67800    598.00000    635.99190    0.001672
     4.68300    602.00000    635.74566    0.001661
     4.68800    608.00000    635.49922    0.001645
     4.69300    615.00000    635.25256    0.001626
     4.69800    622.00000    635.00570    0.001608
     4.70300    629.00000    634.75863    0.001590
     4.70800    634.00000    634.51135    0.001577
     4.71300    637.00000    634.26386    0.001570
     4.71800    638.00000    634.01615    0.001567
     4.72300    637.00000    633.76824    0.001570
     4.72800    635.00000    633.52011    0.001575
     4.73300    633.00000    633.27178    0.001580
     4.73800    630.00000    633.02322    0.001587
     4.74300    628.00000    632.77446    0.001592
     4.74800    627.00000    632.52548    0.001595
     4.75300    626.00000    632.27629    0.001597
     4.75800    626.00000    632.02688    0.001597
     4.76300    626.00000    631.77726    0.001597
     4.76800    626.00000    631.52742    0.001597
     4.77300    626.00000    631.27736    0.001597
     4.77800    625.00000    631.02709    0.001600
     4.78300    623.00000    630.77660    0.001605
     4.78800    622.00000    630.52589    0.001608
     4.79300    621.00000    630.27497    0.001610
     4.79800    619.00000    630.02382    0.001616
     4.80300    618.00000    629.77246    0.001618
     4.80800    616.00000    629.52088    0.001623
     4.81300    615.00000    629.26909    0.001626
     4.81800    614.00000    629.01707    0.001629
     4.82300    613.00000    628.76483    0.001631
     4.82800    612.00000    628.51238    0.001634
     4.83300    613.00000    628.25970    0.001631
     4.83800    613.00000    628.00680    0.001631
     4.84300    615.00000    627.75369    0.001626
     4.84800    616.00000    627.50035    0.001623
     4.85300    618.00000    627.24680    0.001618
     4.85800    619.00000    626.99302    0.001616
     4.86300    619.00000    626.73902    0.001616
     4.86800    620.00000    626.48481    0.001613
     4.87300    619.00000    626.23037    0.001616
     4.87800    618.00000    625.97571    0.001618
     4.88300    617.00000    625.72083    0.001621
     4.88800    616.00000    625.46573    0.001623
     4.89300    618.00000    625.21040    0.001618
     4.89800    620.00000    624.95486    0.001613
     4.90300    624.00000    624.69910    0.001603
     4.90800    629.00000    624.44311    0.001590
     4.91300    634.00000    624.18691    0.001577
     4.91800    637.00000    623.93048    0.001570
     4.92300    640.00000    623.67383    0.001563
     4.92800    642.00000    623.41696    0.001558
     4.93300    642.00000    623.15988    0.001558
     4.93800    640.00000    622.90257    0.001563
     4.94300    636.00000    622.64504    0.001572
     4.94800    632.00000    622.38729    0.001582
     4.95300    628.00000    622.12932    0.001592
     4.95800    626.00000    621.87113    0.001597
     4.96300    623.00000    621.61272    0.001605
     4.96800    623.00000    621.35409    0.001605
     4.97300    622.00000    621.09524    0.001608
     4.97800    622.00000    620.83617    0.001608
     4.98300    622.00000    620.57688    0.001608
     4.98800    622.00000    620.31737    0.001608
     4.99300    621.00000    620.05765    0.001610
     4.99800    620.00000    619.79770    0.001613
     5.00300    619.00000    619.53754    0.001616
     5.00800    617.00000    619.27716    0.001621
     5.01300    615.00000    619.01656    0.001626
     5.01800    614.00000    618.75574    0.001629
     5.02300    613.00000    618.49471    0.001631
     5.02800    613.00000    618.23346    0.001631
     5.03300    614.00000    617.97199    0.001629
     5.03800    615.00000    617.71031    0.001626
     5.04300    615.00000    617.44841    0.001626
     5.04800    615.00000    617.18629    0.001626
     5.05300    614.00000    616.92396    0.001629
     5.05800    614.00000    616.66141    0.001629
     5.06300    611.00000    616.39865    0.001637
     5.06800    607.00000    616.13568    0.001647
     5.07300    604.00000    615.87249    0.001656
     5.07800    600.00000    615.60908    0.001667
     5.08300    597.00000    615.34547    0.001675
     5.08800    595.00000    615.08164    0.001681
     5.09300    594.00000    614.81760    0.001684
     5.09800    595.00000    614.55334    0.001681
     5.10300    597.00000    614.28888    0.001675
     5.10800    600.00000    614.02420    0.001667
     5.11300    604.00000    613.75931    0.001656
     5.11800    608.00000    613.49421    0.001645
     5.12300    612.00000    613.22890    0.001634
     5.12800    614.00000    612.96339    0.001629
     5.13300    615.00000    612.69766    0.001626
     5.13800    614.00000    612.43172    0.001629
     5.14300    612.00000    612.16558    0.001634
     5.14800    608.00000    611.89923    0.001645
     5.15300    603.00000    611.63267    0.001658
     5.15800    599.00000    611.36591    0.001669
     5.16300    595.00000    611.09893    0.001681
     5.16800    593.00000    610.83176    0.001686
     5.17300    591.00000    610.56438    0.001692
     5.17800    592.00000    610.29679    0.001689
     5.18300    594.00000    610.02900    0.001684
     5.18800    596.00000    609.76100    0.001678
     5.19300    598.00000    609.49281    0.001672
     5.19800    600.00000    609.22441    0.001667
     5.20300    602.00000    608.95580    0.001661
     5.20800    603.00000    608.68700    0.001658
     5.21300    603.00000    608.41800    0.001658
     5.21800    603.00000    608.14879    0.001658
     5.22300    602.00000    607.87939    0.001661
     5.22800    601.00000    607.60978    0.001664
     5.23300    599.00000    607.33998    0.001669
     5.23800    598.00000    607.06998    0.001672
     5.24300    597.00000    606.79978    0.001675
     5.24800    597.00000    606.52939    0.001675
     5.25300    598.00000    606.25880    0.001672
     5.25800    598.00000    605.98801    0.001672
     5.26300    599.00000    605.71703    0.001669
     5.26800    600.00000    605.44585    0.001667
     5.27300    600.00000    605.17448    0.001667
     5.27800    599.00000    604.90292    0.001669
     5.28300    598.00000    604.63117    0.001672
     5.28800    596.00000    604.35922    0.001678
     5.29300    595.00000    604.08708    0.001681
     5.29800    594.00000    603.81475    0.001684
     5.30300    592.00000    603.54223    0.001689
     5.30800    591.00000    603.26952    0.001692
     5.31300    592.00000    602.99663    0.001689
     5.31800    593.00000    602.72354    0.001686
     5.32300    595.00000    602.45027    0.001681
     5.32800    598.00000    602.17681    0.001672
     5.33300    601.00000    601.90316    0.001664
     5.33800    604.00000    601.62933    0.001656
     5.34300    606.00000    601.35532    0.001650
     5.34800    607.00000    601.08112    0.001647
     5.35300    608.00000    600.80673    0.001645
     5.35800    607.00000    600.53217    0.001647
     5.36300    607.00000    600.25742    0.001647
     5.36800    607.00000    599.98249    0.001647
     5.37300    606.00000    599.70738    0.001650
     5.37800    606.00000    599.43209    0.001650
     5.38300    606.00000    599.15662    0.001650
     5.38800    606.00000    598.88097    0.001650
     5.39300    606.00000    598.60515    0.001650
     5.39800    606.00000    598.32914    0.001650
     5.40300    605.00000    598.05296    0.001653
     5.40800    604.00000    597.77661    0.001656
     5.41300    601.00000    597.50008    0.001664
     5.41800    599.00000    597.22337    0.001669
     5.42300    597.00000    596.94650    0.001675
     5.42800    595.00000    596.66944    0.001681
     5.43300    594.00000    596.39222    0.001684
     5.43800    594.00000    596.11483    0.001684
     5.44300    596.00000    595.83726    0.001678
     5.44800    597.00000    595.55953    0.001675
     5.45300    601.00000    595.28162    0.001664
     5.45800    604.00000    595.00355    0.001656
     5.46300    605.00000    594.72531    0.001653
     5.46800    607.00000    594.44690    0.001647
     5.47300    607.00000    594.16833    0.001647
     5.47800    608.00000    593.88959    0.001645
     5.48300    608.00000    593.61068    0.001645
     5.48800    609.00000    593.33161    0.001642
     5.49300    609.00000    593.05238    0.001642
     5.49800    609.00000    592.77299    0.001642
     5.50300    610.00000    592.49343    0.001639
     5.50800    611.00000    592.21371    0.001637
     5.51300    612.00000    591.93384    0.001634
     5.51800    613.00000    591.65380    0.001631
     5.52300    612.00000    591.37360    0.001634
     5.52800    610.00000    591.09325    0.001639
     5.53300    608.00000    590.81274    0.001645
     5.53800    605.00000    590.53207    0.001653
     5.54300    601.00000    590.25124    0.001664
     5.54800    599.00000    589.97026    0.001669
     5.55300    596.00000    589.68913    0.001678
     5.55800    594.00000    589.40784    0.001684
     5.56300    592.00000    589.12640    0.001689
     5.56800    591.00000    588.84481    0.001692
     5.57300    589.00000    588.56307    0.001698
     5.57800    587.00000    588.28118    0.001704
     5.58300    584.00000    587.99913    0.001712
     5.58800    581.00000    587.71694    0.001721
     5.59300    577.00000    587.43460    0.001733
     5.59800    573.00000    587.15211    0.001745
     5.60300    570.00000    586.86948    0.001754
     5.60800    567.00000    586.58670    0.001764
     5.61300    566.00000    586.30378    0.001767
     5.61800    566.00000    586.02071    0.001767
     5.62300    567.00000    585.73749    0.001764
     5.62800    569.00000    585.45414    0.001757
     5.63300    572.00000    585.17064    0.001748
     5.63800    575.00000    584.88700    0.001739
     5.64300    578.00000    584.60322    0.001730
     5.64800    580.00000    584.31930    0.001724
     5.65300    582.00000    584.03525    0.001718
     5.65800    584.00000    583.75105    0.001712
     5.66300    585.00000    583.46672    0.001709
     5.66800    586.00000    583.18225    0.001706
     5.67300    586.00000    582.89764    0.001706
     5.67800    585.00000    582.61290    0.001709
     5.68300    585.00000    582.32803    0.001709
     5.68800    585.00000    582.04302    0.001709
     5.69300    586.00000    581.75788    0.001706
     5.69800    588.00000    581.47261    0.001701
     5.70300    592.00000    581.18720    0.001689
     5.70800    597.00000    580.90167    0.001675
     5.71300    602.00000    580.61601    0.001661
     5.71800    608.00000    580.33022    0.001645
     5.72300    613.00000    580.04430    0.001631
     5.72800    616.00000    579.75825    0.001623
     5.73300    618.00000    579.47208    0.001618
     5.73800    616.00000    579.18578    0.001623
     5.74300    613.00000    578.89935    0.001631
     5.74800    607.00000    578.61280    0.001647
     5.75300    600.00000    578.32613    0.001667
     5.75800    592.00000    578.03934    0.001689
     5.76300    584.00000    577.75242    0.001712
     5.76800    577.00000    577.46539    0.001733
     5.77300    569.00000    577.17823    0.001757
     5.77800    565.00000    576.89095    0.001770
     5.78300    560.00000    576.60356    0.001786
     5.78800    558.00000    576.31604    0.001792
     5.79300    557.00000    576.02841    0.001795
     5.79800    558.00000    575.74067    0.001792
     5.80300    559.00000    575.45281    0.001789
     5.80800    560.00000    575.16483    0.001786
     5.81300    563.00000    574.87674    0.001776
     5.81800    565.00000    574.58854    0.001770
     5.82300    568.00000    574.30022    0.001761
     5.82800    571.00000    574.01179    0.001751
     5.83300    572.00000    573.72325    0.001748
     5.83800    573.00000    573.43460    0.001745
     5.84300    573.00000    573.14585    0.001745
     5.84800    573.00000    572.85698    0.001745
     5.85300    570.00000    572.56800    0.001754
     5.85800    568.00000    572.27892    0.001761
     5.86300    564.00000    571.98973    0.001773
     5.86800    561.00000    571.70044    0.001783
     5.87300    558.00000    571.41104    0.001792
     5.87800    555.00000    571.12154    0.001802
     5.88300    555.00000    570.83193    0.001802
     5.88800    556.00000    570.54223    0.001799
     5.89300    559.00000    570.25242    0.001789
     5.89800    564.00000    569.96251    0.001773
     5.90300    569.00000    569.67249    0.001757
     5.90800    575.00000    569.38238    0.001739
     5.91300    579.00000    569.09218    0.001727
     5.91800    583.00000    568.80187    0.001715
     5.92300    584.00000    568.51146    0.001712
     5.92800    583.00000    568.22096    0.001715
     5.93300    580.00000    567.93037    0.001724
     5.93800    575.00000    567.63968    0.001739
     5.94300    571.00000    567.34889    0.001751
     5.94800    567.00000    567.05801    0.001764
     5.95300    563.00000    566.76704    0.001776
     5.95800    560.00000    566.47598    0.001786
     5.96300    558.00000    566.18483    0.001792
     5.96800    559.00000    565.89358    0.001789
     5.97300    560.00000    565.60225    0.001786
     5.97800    561.00000    565.31082    0.001783
     5.98300    563.00000    565.01931    0.001776
     5.98800    564.00000    564.72772    0.001773
     5.99300    565.00000    564.43603    0.001770
     5.99800    564.00000    564.14426    0.001773
     6.00300    563.00000    563.85240    0.001776
     6.00800    562.00000    563.56046    0.001779
     6.01300    561.00000    563.26844    0.001783
     6.01800    559.00000    562.97633    0.001789
     6.02300    559.00000    562.68414    0.001789
     6.02800    558.00000    562.39187    0.001792
     6.03300    557.00000    562.09952    0.001795
     6.03800    556.00000    561.80709    0.001799
     6.04300    554.00000    561.51458    0.001805
     6.04800    553.00000    561.22199    0.001808
     6.05300    551.00000    560.92932    0.001815
     6.05800    550.00000    560.63658    0.001818
     6.06300    548.00000    560.34376    0.001825
     6.06800    546.00000    560.05086    0.001832
     6.07300    545.00000    559.75789    0.001835
     6.07800    543.00000    559.46485    0.001842
     6.08300    543.00000    559.17173    0.001842
     6.08800    543.00000    558.87854    0.001842
     6.09300    543.00000    558.58528    0.001842
     6.09800    544.00000    558.29194    0.001838
     6.10300    545.00000    557.99854    0.001835
     6.10800    546.00000    557.70506    0.001832
     6.11300    548.00000    557.41152    0.001825
     6.11800    549.00000    557.11791    0.001821
     6.12300    549.00000    556.82423    0.001821
     6.12800    550.00000    556.53048    0.001818
     6.13300    550.00000    556.23667    0.001818
     6.13800    551.00000    555.94279    0.001815
     6.14300    551.00000    555.64885    0.001815
     6.14800    552.00000    555.35484    0.001812
     6.15300    553.00000    555.06077    0.001808
     6.15800    552.00000    554.76663    0.001812
     6.16300    552.00000    554.47244    0.001812
     6.16800    551.00000    554.17818    0.001815
     6.17300    550.00000    553.88386    0.001818
     6.17800    549.00000    553.58949    0.001821
     6.18300    548.00000    553.29505    0.001825
     6.18800    548.00000    553.00055    0.001825
     6.19300    547.00000    552.70600    0.001828
     6.19800    547.00000    552.41139    0.001828
     6.20300    548.00000    552.11672    0.001825
     6.20800    549.00000    551.82200    0.001821
     6.21300    551.00000    551.52722    0.001815
     6.21800    553.00000    551.23239    0.001808
     6.22300    554.00000    550.93751    0.001805
     6.22800    554.00000    550.64257    0.001805
     6.23300    554.00000    550.34758    0.001805
     6.23800    554.00000    550.05254    0.001805
     6.24300    553.00000    549.75744    0.001808
     6.24800    553.00000    549.46230    0.001808
     6.25300    552.00000    549.16711    0.001812
     6.25800    551.00000    548.87186    0.001815
     6.26300    551.00000    548.57657    0.001815
     6.26800    551.00000    548.28123    0.001815
     6.27300    552.00000    547.98585    0.001812
     6.27800    553.00000    547.69042    0.001808
     6.28300    553.00000    547.39494    0.001808
     6.28800    553.00000    547.09942    0.001808
     6.29300    553.00000    546.80386    0.001808
     6.29800    554.00000    546.50825    0.001805
     6.30300    554.00000    546.21259    0.001805
     6.30800    553.00000    545.91690    0.001808
     6.31300    553.00000    545.62116    0.001808
     6.31800    553.00000    545.32539    0.001808
     6.32300    552.00000    545.02957    0.001812
     6.32800    551.00000    544.73371    0.001815
     6.33300    549.00000    544.43782    0.001821
     6.33800    546.00000    544.14188    0.001832
     6.34300    543.00000    543.84591    0.001842
     6.34800    538.00000    543.54990    0.001859
     6.35300    534.00000    543.25386    0.001873
     6.35800    531.00000    542.95778    0.001883
     6.36300    528.00000    542.66166    0.001894
     6.36800    526.00000    542.36551    0.001901
     6.37300    525.00000    542.06933    0.001905
     6.37800    527.00000    541.77311    0.001898
     6.38300    530.00000    541.47686    0.001887
     6.38800    534.00000    541.18058    0.001873
     6.39300    537.00000    540.88427    0.001862
     6.39800    541.00000    540.58793    0.001848
     6.40300    546.00000    540.29156    0.001832
     6.40800    549.00000    539.99516    0.001821
     6.41300    552.00000    539.69872    0.001812
     6.41800    554.00000    539.40227    0.001805
     6.42300    555.00000    539.10578    0.001802
     6.42800    556.00000    538.80927    0.001799
     6.43300    557.00000    538.51273    0.001795
     6.43800    558.00000    538.21617    0.001792
     6.44300    559.00000    537.91958    0.001789
     6.44800    559.00000    537.62296    0.001789
     6.45300    558.00000    537.32633    0.001792
     6.45800    558.00000    537.02967    0.001792
     6.46300    556.00000    536.73299    0.001799
     6.46800    555.00000    536.43628    0.001802
     6.47300    552.00000    536.13956    0.001812
     6.47800    550.00000    535.84281    0.001818
     6.48300    548.00000    535.54605    0.001825
     6.48800    546.00000    535.24926    0.001832
     6.49300    545.00000    534.95246    0.001835
     6.49800    544.00000    534.65564    0.001838
     6.50300    544.00000    534.35880    0.001838
     6.50800    545.00000    534.06194    0.001835
     6.51300    544.00000    533.76507    0.001838
     6.51800    543.00000    533.46818    0.001842
     6.52300    541.00000    533.17128    0.001848
     6.52800    538.00000    532.87436    0.001859
     6.53300    534.00000    532.57743    0.001873
     6.53800    530.00000    532.28049    0.001887
     6.54300    526.00000    531.98353    0.001901
     6.54800    524.00000    531.68656    0.001908
     6.55300    522.00000    531.38958    0.001916
     6.55800    523.00000    531.09259    0.001912
     6.56300    525.00000    530.79558    0.001905
     6.56800    530.00000    530.49857    0.001887
     6.57300    534.00000    530.20155    0.001873
     6.57800    540.00000    529.90452    0.001852
     6.58300    545.00000    529.60749    0.001835
     6.58800    549.00000    529.31044    0.001821
     6.59300    552.00000    529.01339    0.001812
     6.59800    554.00000    528.71633    0.001805
     6.60300    555.00000    528.41927    0.001802
     6.60800    553.00000    528.12220    0.001808
     6.61300    550.00000    527.82513    0.001818
     6.61800    547.00000    527.52805    0.001828
     6.62300    543.00000    527.23097    0.001842
     6.62800    539.00000    526.93389    0.001855
     6.63300    534.00000    526.63680    0.001873
     6.63800    530.00000    526.33972    0.001887
     6.64300    527.00000    526.04263    0.001898
     6.64800    523.00000    525.74554    0.001912
     6.65300    521.00000    525.44845    0.001919
     6.65800    519.00000    525.15137    0.001927
     6.66300    519.00000    524.85428    0.001927
     6.66800    519.00000    524.55720    0.001927
     6.67300    520.00000    524.26011    0.001923
     6.67800    521.00000    523.96304    0.001919
     6.68300    524.00000    523.66596    0.001908
     6.68800    528.00000    523.36889    0.001894
     6.69300    531.00000    523.07182    0.001883
     6.69800    535.00000    522.77476    0.001869
     6.70300    538.00000    522.47770    0.001859
     6.70800    540.00000    522.18065    0.001852
     6.71300    541.00000    521.88361    0.001848
     6.71800    541.00000    521.58657    0.001848
     6.72300    540.00000    521.28955    0.001852
     6.72800    538.00000    520.99253    0.001859
     6.73300    535.00000    520.69552    0.001869
     6.73800    532.00000    520.39851    0.001880
     6.74300    530.00000    520.10152    0.001887
     6.74800    529.00000    519.80454    0.001890
     6.75300    528.00000    519.50757    0.001894
     6.75800    529.00000    519.21062    0.001890
     6.76300    529.00000    518.91367    0.001890
     6.76800    530.00000    518.61674    0.001887
     6.77300    531.00000    518.31982    0.001883
     6.77800    532.00000    518.02291    0.001880
     6.78300    532.00000    517.72602    0.001880
     6.78800    531.00000    517.42914    0.001883
     6.79300    530.00000    517.13228    0.001887
     6.79800    528.00000    516.83544    0.001894
     6.80300    526.00000    516.53861    0.001901
     6.80800    525.00000    516.24180    0.001905
     6.81300    523.00000    515.94500    0.001912
     6.81800    521.00000    515.64822    0.001919
     6.82300    520.00000    515.35147    0.001923
     6.82800    518.00000    515.05473    0.001931
     6.83300    518.00000    514.75801    0.001931
     6.83800    517.00000    514.46131    0.001934
     6.84300    516.00000    514.16463    0.001938
     6.84800    515.00000    513.86797    0.001942
     6.85300    515.00000    513.57134    0.001942
     6.85800    515.00000    513.27472    0.001942
     6.86300    515.00000    512.97813    0.001942
     6.86800    515.00000    512.68157    0.001942
     6.87300    516.00000    512.38502    0.001938
     6.87800    517.00000    512.08850    0.001934
     6.88300    518.00000    511.79201    0.001931
     6.88800    519.00000    511.49554    0.001927
     6.89300    520.00000    511.19909    0.001923
     6.89800    521.00000    510.90267    0.001919
     6.90300    520.00000    510.60628    0.001923
     6.90800    519.00000    510.30992    0.001927
     6.91300    519.00000    510.01358    0.001927
     6.91800    518.00000    509.71727    0.001931
     6.92300    518.00000    509.42099    0.001931
     6.92800    519.00000    509.12474    0.001927
     6.93300    520.00000    508.82852    0.001923
     6.93800    522.00000    508.53233    0.001916
     6.94300    525.00000    508.23617    0.001905
     6.94800    528.00000    507.94004    0.001894
     6.95300    532.00000    507.64395    0.001880
     6.95800    534.00000    507.34788    0.001873
     6.96300    536.00000    507.05185    0.001866
     6.96800    535.00000    506.75585    0.001869
     6.97300    535.00000    506.45988    0.001869
     6.97800    531.00000    506.16395    0.001883
     6.98300    528.00000    505.86806    0.001894
     6.98800    523.00000    505.57219    0.001912
     6.99300    518.00000    505.27637    0.001931
     6.99800    514.00000    504.98058    0.001946
     7.00300    510.00000    504.68482    0.001961
     7.00800    508.00000    504.38911    0.001969
     7.01300    506.00000    504.09343    0.001976
     7.01800    506.00000    503.79779    0.001976
     7.02300    505.00000    503.50218    0.001980
     7.02800    506.00000    503.20662    0.001976
     7.03300    507.00000    502.91109    0.001972
     7.03800    507.00000    502.61561    0.001972
     7.04300    508.00000    502.32016    0.001969
     7.04800    509.00000    502.02476    0.001965
     7.05300    508.00000    501.72940    0.001969
     7.05800    506.00000    501.43408    0.001976
     7.06300    505.00000    501.13880    0.001980
     7.06800    503.00000    500.84356    0.001988
     7.07300    500.00000    500.54837    0.002000
     7.07800    498.00000    500.25322    0.002008
     7.08300    496.00000    499.95811    0.002016
     7.08800    494.00000    499.66305    0.002024
     7.09300    494.00000    499.36804    0.002024
     7.09800    493.00000    499.07306    0.002028
     7.10300    494.00000    498.77814    0.002024
     7.10800    496.00000    498.48326    0.002016
     7.11300    497.00000    498.18843    0.002012
     7.11800    499.00000    497.89364    0.002004
     7.12300    500.00000    497.59891    0.002000
     7.12800    502.00000    497.30422    0.001992
     7.13300    505.00000    497.00958    0.001980
     7.13800    508.00000    496.71499    0.001969
     7.14300    512.00000    496.42044    0.001953
     7.14800    516.00000    496.12595    0.001938
     7.15300    519.00000    495.83151    0.001927
     7.15800    522.00000    495.53712    0.001916
     7.16300    524.00000    495.24278    0.001908
     7.16800    525.00000    494.94849    0.001905
     7.17300    525.00000    494.65426    0.001905
     7.17800    522.00000    494.36007    0.001916
     7.18300    519.00000    494.06594    0.001927
     7.18800    514.00000    493.77186    0.001946
     7.19300    509.00000    493.47784    0.001965
     7.19800    505.00000    493.18387    0.001980
     7.20300    502.00000    492.88996    0.001992
     7.20800    500.00000    492.59610    0.002000
     7.21300    498.00000    492.30230    0.002008
     7.21800    499.00000    492.00855    0.002004
     7.22300    500.00000    491.71486    0.002000
     7.22800    501.00000    491.42122    0.001996
     7.23300    502.00000    491.12765    0.001992
     7.23800    502.00000    490.83413    0.001992
     7.24300    501.00000    490.54067    0.001996
     7.24800    500.00000    490.24727    0.002000
     7.25300    498.00000    489.95392    0.002008
     7.25800    497.00000    489.66064    0.002012
     7.26300    495.00000    489.36742    0.002020
     7.26800    494.00000    489.07425    0.002024
     7.27300    493.00000    488.78115    0.002028
     7.27800    493.00000    488.48811    0.002028
     7.28300    494.00000    488.19513    0.002024
     7.28800    494.00000    487.90221    0.002024
     7.29300    495.00000    487.60936    0.002020
     7.29800    496.00000    487.31657    0.002016
     7.30300    497.00000    487.02384    0.002012
     7.30800    498.00000    486.73117    0.002008
     7.31300    498.00000    486.43857    0.002008
     7.31800    498.00000    486.14603    0.002008
     7.32300    498.00000    485.85356    0.002008
     7.32800    499.00000    485.56116    0.002004
     7.33300    499.00000    485.26882    0.002004
     7.33800    499.00000    484.97654    0.002004
     7.34300    499.00000    484.68433    0.002004
     7.34800    498.00000    484.39219    0.002008
     7.35300    498.00000    484.10012    0.002008
     7.35800    497.00000    483.80811    0.002012
     7.36300    496.00000    483.51617    0.002016
     7.36800    495.00000    483.22431    0.002020
     7.37300    494.00000    482.93251    0.002024
     7.37800    493.00000    482.64077    0.002028
     7.38300    492.00000    482.34911    0.002033
     7.38800    490.00000    482.05752    0.002041
     7.39300    488.00000    481.76600    0.002049
     7.39800    484.00000    481.47455    0.002066
     7.40300    481.00000    481.18318    0.002079
     7.40800    476.00000    480.89189    0.002101
     7.41300    472.00000    480.60068    0.002119
     7.41800    469.00000    480.30955    0.002132
     7.42300    466.00000    480.01852    0.002146
     7.42800    465.00000    479.72758    0.002151
     7.43300    466.00000    479.43674    0.002146
     7.43800    468.00000    479.14600    0.002137
     7.44300    471.00000    478.85537    0.002123
     7.44800    474.00000    478.56485    0.002110
     7.45300    478.00000    478.27445    0.002092
     7.45800    480.00000    477.98417    0.002083
     7.46300    481.00000    477.69402    0.002079
     7.46800    481.00000    477.40401    0.002079
     7.47300    480.00000    477.11413    0.002083
     7.47800    479.00000    476.82441    0.002088
     7.48300    477.00000    476.53484    0.002096
     7.48800    475.00000    476.24543    0.002105
     7.49300    474.00000    475.95619    0.002110
     7.49800    473.00000    475.66713    0.002114
     7.50300    473.00000    475.37825    0.002114
     7.50800    474.00000    475.08958    0.002110
     7.51300    476.00000    474.80110    0.002101
     7.51800    478.00000    474.51285    0.002092
     7.52300    481.00000    474.22482    0.002079
     7.52800    483.00000    473.93704    0.002070
     7.53300    486.00000    473.64950    0.002058
     7.53800    489.00000    473.36223    0.002045
     7.54300    491.00000    473.07524    0.002037
     7.54800    494.00000    472.78853    0.002024
     7.55300    496.00000    472.50214    0.002016
     7.55800    497.00000    472.21608    0.002012
     7.56300    498.00000    471.93035    0.002008
     7.56800    497.00000    471.64499    0.002012
     7.57300    495.00000    471.36001    0.002020
     7.57800    492.00000    471.07544    0.002033
     7.58300    488.00000    470.79128    0.002049
     7.58800    483.00000    470.50758    0.002070
     7.59300    477.00000    470.22436    0.002096
     7.59800    472.00000    469.94164    0.002119
     7.60300    467.00000    469.65946    0.002141
     7.60800    465.00000    469.37784    0.002151
     7.61300    462.00000    469.09682    0.002165
     7.61800    463.00000    468.81645    0.002160
     7.62300    465.00000    468.53675    0.002151
     7.62800    468.00000    468.25777    0.002137
     7.63300    471.00000    467.97957    0.002123
     7.63800    475.00000    467.70218    0.002105
     7.64300    478.00000    467.42567    0.002092
     7.64800    480.00000    467.15010    0.002083
     7.65300    481.00000    466.87554    0.002079
     7.65800    481.00000    466.60206    0.002079
     7.66300    480.00000    466.32975    0.002083
     7.66800    479.00000    466.05872    0.002088
     7.67300    477.00000    465.78908    0.002096
     7.67800    476.00000    465.52101    0.002101
     7.68300    475.00000    465.25473    0.002105
     7.68800    475.00000    464.99053    0.002105
     7.69300    477.00000    464.72887    0.002096
     7.69800    478.00000    464.47033    0.002092
     7.70300    480.00000    464.21577    0.002083
     7.70800    482.00000    463.96636    0.002075
     7.71300    483.00000    463.72358    0.002070
     7.71800    485.00000    463.48937    0.002062
     7.72300    484.00000    463.26604    0.002066
     7.72800    482.00000    463.05631    0.002075
     7.73300    480.00000    462.86321    0.002083
     7.73800    477.00000    462.68998    0.002096
     7.74300    475.00000    462.53989    0.002105
     7.74800    472.00000    462.41616    0.002119
     7.75300    471.00000    462.32177    0.002123
     7.75800    470.00000    462.25949    0.002128
     7.76300    469.00000    462.23177    0.002132
     7.76800    470.00000    462.24085    0.002128
     7.77300    470.00000    462.28873    0.002128
     7.77800    469.00000    462.37722    0.002132
     7.78300    469.00000    462.50802    0.002132
     7.78800    466.00000    462.68278    0.002146
     7.79300    464.00000    462.90310    0.002155
     7.79800    459.00000    463.17062    0.002179
     7.80300    454.00000    463.48699    0.002203
     7.80800    450.00000    463.85392    0.002222
     7.81300    447.00000    464.27318    0.002237
     7.81800    445.00000    464.74659    0.002247
     7.82300    444.00000    465.27603    0.002252
     7.82800    446.00000    465.86349    0.002242
     7.83300    448.00000    466.51103    0.002232
     7.83800    452.00000    467.22082    0.002212
     7.84300    456.00000    467.99515    0.002193
     7.84800    460.00000    468.83642    0.002174
     7.85300    464.00000    469.74719    0.002155
     7.85800    468.00000    470.73015    0.002137
     7.86300    470.00000    471.78817    0.002128
     7.86800    471.00000    472.92431    0.002123
     7.87300    470.00000    474.14186    0.002128
     7.87800    470.00000    475.44436    0.002128
     7.88300    469.00000    476.83566    0.002132
     7.88800    468.00000    478.31998    0.002137
     7.89300    467.00000    479.90204    0.002141
     7.89800    466.00000    481.58713    0.002146
     7.90300    467.00000    483.38137    0.002141
     7.90800    469.00000    485.29194    0.002132
     7.91300    472.00000    487.32792    0.002119
     7.91800    475.00000    489.50219    0.002105
     7.92300    478.00000    491.83703    0.002092
     7.92800    480.00000    494.39573    0.002083
     7.93300    481.00000    497.21367    0.002079
     7.93800    481.00000    499.98305    0.002079
     7.94300    480.00000    502.61977    0.002083
     7.94800    477.00000    505.37209    0.002096
     7.95300    475.00000    508.26509    0.002105
     7.95800    472.00000    511.30488    0.002119
     7.96300    471.00000    514.49792    0.002123
     7.96800    471.00000    517.85106    0.002123
     7.97300    472.00000    521.37157    0.002119
     7.97800    475.00000    525.06715    0.002105
     7.98300    477.00000    528.94599    0.002096
     7.98800    480.00000    533.01678    0.002083
     7.99300    483.00000    537.28882    0.002070
     7.99800    486.00000    541.77198    0.002058
     8.00300    488.00000    546.47682    0.002049
     8.00800    489.00000    551.41463    0.002045
     8.01300    491.00000    556.59746    0.002037
     8.01800    493.00000    562.03826    0.002028
     8.02300    496.00000    567.75087    0.002016
     8.02800    500.00000    573.75017    0.002000
     8.03300    504.00000    580.05215    0.001984
     8.03800    509.00000    586.67401    0.001965
     8.04300    514.00000    593.63430    0.001946
     8.04800    518.00000    600.95305    0.001931
     8.05300    520.00000    608.65191    0.001923
     8.05800    522.00000    616.75436    0.001916
     8.06300    523.00000    625.28589    0.001912
     8.06800    525.00000    634.27426    0.001905
     8.07300    527.00000    643.74975    0.001898
     8.07800    530.00000    653.74548    0.001887
     8.08300    537.00000    664.29773    0.001862
     8.08800    545.00000    675.44639    0.001835
     8.09300    556.00000    687.23535    0.001799
     8.09800    568.00000    699.71297    0.001761
     8.10300    583.00000    712.93261    0.001715
     8.10800    598.00000    726.95306    0.001672
     8.11300    611.00000    741.83902    0.001637
     8.11800    625.00000    757.66151    0.001600
     8.12300    637.00000    774.49832    0.001570
     8.12800    649.00000    792.43448    0.001541
     8.13300    663.00000    811.56301    0.001508
     8.13800    678.00000    831.98603    0.001475
     8.14300    699.00000    853.81659    0.001431
     8.14800    723.00000    877.18153    0.001383
     8.15300    754.00000    902.22579    0.001326
     8.15800    792.00000    929.11853    0.001263
     8.16300    834.00000    958.06147    0.001199
     8.16800    885.00000    989.29990    0.001130
     8.17300    938.00000   1023.13726    0.001066
     8.17800    998.00000   1059.95437    0.001002
     8.18300   1059.00000   1100.23485    0.000944
     8.18800   1123.00000   1144.59721    0.000890
     8.19300   1188.00000   1193.83244    0.000842
     8.19800   1258.00000   1248.94054    0.000795
     8.20300   1327.00000   1311.15178    0.000754
     8.20800   1409.00000   1381.90629    0.000710
     8.21300   1490.00000   1462.75384    0.000671
     8.21800   1589.00000   1555.12781    0.000629
     8.22300   1691.00000   1659.95483    0.000591
     8.22800   1810.00000   1777.09247    0.000552
     8.23300   1935.00000   1904.64586    0.000517
     8.23800   2068.00000   2038.29299    0.000484
     8.24300   2205.00000   2170.81987    0.000454
     8.24800   2329.00000   2292.09549    0.000429
     8.25300   2443.00000   2389.67369    0.000409
     8.25800   2525.00000   2450.10406    0.000396
     8.26300   2571.00000   2460.92396    0.000389
     8.26800   2579.00000   2413.21399    0.000388
     8.27300   2522.00000   2304.36166    0.000397
     8.27800   2436.00000   2140.06150    0.000411
     8.28300   2269.00000   1934.09214    0.000441
     8.28800   2092.00000   1705.30482    0.000478
     8.29300   1858.00000   1473.23772    0.000538
     8.29800   1624.00000   1254.49263    0.000616
     8.30300   1387.00000   1060.82848    0.000721
     8.30800   1149.00000    898.71527    0.000870
     8.31300    962.00000    769.83875    0.001040
     8.31800    777.00000    672.18219    0.001287
     8.32300    659.00000    601.37254    0.001517
     8.32800    553.00000    551.99381    0.001808
     8.33300    496.00000    518.63735    0.002016
     8.33800    456.00000    496.57706    0.002193
     8.34300    439.00000    482.07690    0.002278
     8.34800    434.00000    472.41707    0.002304
     8.35300    435.00000    465.75308    0.002299
     8.35800    439.00000    460.90867    0.002278
     8.36300    443.00000    457.17187    0.002257
     8.36800    444.00000    454.12877    0.002252
     8.37300    444.00000    451.54435    0.002252
     8.37800    441.00000    449.28509    0.002268
     8.38300    438.00000    447.27262    0.002283
     8.38800    436.00000    445.45793    0.002294
     8.39300    433.00000    443.80768    0.002309
     8.39800    432.00000    442.29730    0.002315
     8.40300    431.00000    440.90756    0.002320
     8.40800    431.00000    439.62275    0.002320
     8.41300    431.00000    438.42980    0.002320
     8.41800    431.00000    437.31763    0.002320
     8.42300    432.00000    436.27680    0.002315
     8.42800    432.00000    435.29920    0.002315
     8.43300    432.00000    434.37781    0.002315
     8.43800    432.00000    433.50658    0.002315
     8.44300    433.00000    432.68022    0.002309
     8.44800    434.00000    431.89410    0.002304
     8.45300    435.00000    431.14417    0.002299
     8.45800    435.00000    430.42684    0.002299
     8.46300    436.00000    429.73895    0.002294
     8.46800    436.00000    429.07769    0.002294
     8.47300    437.00000    428.44055    0.002288
     8.47800    437.00000    427.82529    0.002288
     8.48300    436.00000    427.22989    0.002294
     8.48800    435.00000    426.65254    0.002299
     8.49300    433.00000    426.09156    0.002309
     8.49800    432.00000    425.54545    0.002315
     8.50300    429.00000    425.01286    0.002331
     8.50800    427.00000    424.49255    0.002342
     8.51300    425.00000    423.98338    0.002353
     8.51800    423.00000    423.48429    0.002364
     8.52300    422.00000    422.99427    0.002370
     8.52800    420.00000    422.51239    0.002381
     8.53300    420.00000    422.03775    0.002381
     8.53800    420.00000    421.56949    0.002381
     8.54300    421.00000    421.10674    0.002375
     8.54800    423.00000    420.64867    0.002364
     8.55300    425.00000    420.19441    0.002353
     8.55800    426.00000    419.74304    0.002347
     8.56300    427.00000    419.29361    0.002342
     8.56800    428.00000    418.84503    0.002336
     8.57300    428.00000    418.39607    0.002336
     8.57800    427.00000    417.94526    0.002342
     8.58300    425.00000    417.49079    0.002353
     8.58800    423.00000    417.03035    0.002364
     8.59300    421.00000    416.56091    0.002375
     8.59800    419.00000    416.07798    0.002387
     8.60300    417.00000    415.57388    0.002398
     8.60800    417.00000    415.03247    0.002398
     8.61300    417.00000    414.39900    0.002398
     8.61800    418.00000    413.64933    0.002392
     8.62300    420.00000    413.11369    0.002381
     8.62800    422.00000    412.81081    0.002370
     8.63300    424.00000    412.54710    0.002358
     8.63800    427.00000    412.28353    0.002342
     8.64300    429.00000    412.02011    0.002331
     8.64800    431.00000    411.75684    0.002320
     8.65300    432.00000    411.49371    0.002315
     8.65800    433.00000    411.23073    0.002309
     8.66300    434.00000    410.96789    0.002304
     8.66800    433.00000    410.70520    0.002309
     8.67300    432.00000    410.44266    0.002315
     8.67800    430.00000    410.18027    0.002326
     8.68300    428.00000    409.91803    0.002336
     8.68800    427.00000    409.65593    0.002342
     8.69300    425.00000    409.39398    0.002353
     8.69800    423.00000    409.13218    0.002364
     8.70300    421.00000    408.87053    0.002375
     8.70800    420.00000    408.60903    0.002381
     8.71300    420.00000    408.34767    0.002381
     8.71800    420.00000    408.08647    0.002381
     8.72300    420.00000    407.82542    0.002381
     8.72800    420.00000    407.56451    0.002381
     8.73300    419.00000    407.30376    0.002387
     8.73800    417.00000    407.04315    0.002398
     8.74300    415.00000    406.78270    0.002410
     8.74800    412.00000    406.52239    0.002427
     8.75300    409.00000    406.26224    0.002445
     8.75800    406.00000    406.00224    0.002463
     8.76300    403.00000    405.74238    0.002481
     8.76800    400.00000    405.48268    0.002500
     8.77300    398.00000    405.22314    0.002513
     8.77800    397.00000    404.96374    0.002519
     8.78300    396.00000    404.70449    0.002525
     8.78800    397.00000    404.44540    0.002519
     8.79300    397.00000    404.18646    0.002519
     8.79800    398.00000    403.92767    0.002513
     8.80300    399.00000    403.66903    0.002506
     8.80800    401.00000    403.41055    0.002494
     8.81300    403.00000    403.15222    0.002481
     8.81800    406.00000    402.89404    0.002463
     8.82300    410.00000    402.63602    0.002439
     8.82800    413.00000    402.37815    0.002421
     8.83300    417.00000    402.12043    0.002398
     8.83800    421.00000    401.86287    0.002375
     8.84300    425.00000    401.60546    0.002353
     8.84800    426.00000    401.34821    0.002347
     8.85300    426.00000    401.09111    0.002347
     8.85800    424.00000    400.83416    0.002358
     8.86300    421.00000    400.57737    0.002375
     8.86800    416.00000    400.32074    0.002404
     8.87300    411.00000    400.06426    0.002433
     8.87800    405.00000    399.80793    0.002469
     8.88300    401.00000    399.55176    0.002494
     8.88800    398.00000    399.29575    0.002513
     8.89300    397.00000    399.03989    0.002519
     8.89800    396.00000    398.78419    0.002525
     8.90300    398.00000    398.52864    0.002513
     8.90800    399.00000    398.27326    0.002506
     8.91300    400.00000    398.01802    0.002500
     8.91800    402.00000    397.76295    0.002488
     8.92300    402.00000    397.50803    0.002488
     8.92800    403.00000    397.25327    0.002481
     8.93300    402.00000    396.99866    0.002488
     8.93800    401.00000    396.74422    0.002494
     8.94300    399.00000    396.48993    0.002506
     8.94800    397.00000    396.23580    0.002519
     8.95300    395.00000    395.98182    0.002532
     8.95800    392.00000    395.72801    0.002551
     8.96300    390.00000    395.47435    0.002564
     8.96800    387.00000    395.22085    0.002584
     8.97300    384.00000    394.96751    0.002604
     8.97800    383.00000    394.71433    0.002611
     8.98300    382.00000    394.46131    0.002618
     8.98800    383.00000    394.20845    0.002611
     8.99300    385.00000    393.95574    0.002597
     8.99800    389.00000    393.70320    0.002571
     9.00300    394.00000    393.45082    0.002538
     9.00800    400.00000    393.19859    0.002500
     9.01300    406.00000    392.94653    0.002463
     9.01800    411.00000    392.69462    0.002433
     9.02300    416.00000    392.44288    0.002404
     9.02800    418.00000    392.19129    0.002392
     9.03300    420.00000    391.93987    0.002381
     9.03800    418.00000    391.68861    0.002392
     9.04300    416.00000    391.43750    0.002404
     9.04800    412.00000    391.18656    0.002427
     9.05300    408.00000    390.93578    0.002451
     9.05800    403.00000    390.68517    0.002481
     9.06300    398.00000    390.43471    0.002513
     9.06800    395.00000    390.18441    0.002532
     9.07300    392.00000    389.93428    0.002551
     9.07800    391.00000    389.68431    0.002558
     9.08300    390.00000    389.43450    0.002564
     9.08800    390.00000    389.18485    0.002564
     9.09300    391.00000    388.93537    0.002558
     9.09800    392.00000    388.68605    0.002551
     9.10300    393.00000    388.43689    0.002545
     9.10800    393.00000    388.18789    0.002545
     9.11300    394.00000    387.93906    0.002538
     9.11800    395.00000    387.69039    0.002532
     9.12300    394.00000    387.44188    0.002538
     9.12800    393.00000    387.19354    0.002545
     9.13300    391.00000    386.94536    0.002558
     9.13800    389.00000    386.69734    0.002571
     9.14300    387.00000    386.44949    0.002584
     9.14800    384.00000    386.20180    0.002604
     9.15300    381.00000    385.95428    0.002625
     9.15800    379.00000    385.70692    0.002639
     9.16300    377.00000    385.45972    0.002653
     9.16800    375.00000    385.21269    0.002667
     9.17300    374.00000    384.96582    0.002674
     9.17800    375.00000    384.71912    0.002667
     9.18300    376.00000    384.47259    0.002660
     9.18800    378.00000    384.22621    0.002646
     9.19300    380.00000    383.98001    0.002632
     9.19800    384.00000    383.73397    0.002604
     9.20300    388.00000    383.48809    0.002577
     9.20800    392.00000    383.24238    0.002551
     9.21300    396.00000    382.99684    0.002525
     9.21800    398.00000    382.75146    0.002513
     9.22300    401.00000    382.50625    0.002494
     9.22800    400.00000    382.26120    0.002500
     9.23300    399.00000    382.01632    0.002506
     9.23800    396.00000    381.77161    0.002525
     9.24300    393.00000    381.52707    0.002545
     9.24800    390.00000    381.28269    0.002564
     9.25300    387.00000    381.03847    0.002584
     9.25800    385.00000    380.79443    0.002597
     9.26300    384.00000    380.55055    0.002604
     9.26800    383.00000    380.30684    0.002611
     9.27300    384.00000    380.06329    0.002604
     9.27800    385.00000    379.81992    0.002597
     9.28300    386.00000    379.57671    0.002591
     9.28800    387.00000    379.33367    0.002584
     9.29300    386.00000    379.09079    0.002591
     9.29800    385.00000    378.84809    0.002597
     9.30300    383.00000    378.60555    0.002611
     9.30800    380.00000    378.36318    0.002632
     9.31300    377.00000    378.12098    0.002653
     9.31800    374.00000    377.87894    0.002674
     9.32300    372.00000    377.63708    0.002688
     9.32800    370.00000    377.39538    0.002703
     9.33300    370.00000    377.15386    0.002703
     9.33800    370.00000    376.91250    0.002703
     9.34300    370.00000    376.67131    0.002703
     9.34800    371.00000    376.43029    0.002695
     9.35300    371.00000    376.18944    0.002695
     9.35800    372.00000    375.94876    0.002688
     9.36300    372.00000    375.70825    0.002688
     9.36800    372.00000    375.46790    0.002688
     9.37300    372.00000    375.22773    0.002688
     9.37800    371.00000    374.98773    0.002695
     9.38300    369.00000    374.74789    0.002710
     9.38800    368.00000    374.50823    0.002717
     9.39300    367.00000    374.26874    0.002725
     9.39800    366.00000    374.02941    0.002732
     9.40300    366.00000    373.79026    0.002732
     9.40800    366.00000    373.55128    0.002732
     9.41300    366.00000    373.31247    0.002732
     9.41800    367.00000    373.07383    0.002725
     9.42300    368.00000    372.83536    0.002717
     9.42800    370.00000    372.59706    0.002703
     9.43300    372.00000    372.35893    0.002688
     9.43800    373.00000    372.12097    0.002681
     9.44300    374.00000    371.88319    0.002674
     9.44800    374.00000    371.64557    0.002674
     9.45300    373.00000    371.40813    0.002681
     9.45800    373.00000    371.17085    0.002681
     9.46300    372.00000    370.93375    0.002688
     9.46800    371.00000    370.69682    0.002695
     9.47300    370.00000    370.46007    0.002703
     9.47800    369.00000    370.22348    0.002710
     9.48300    368.00000    369.98707    0.002717
     9.48800    368.00000    369.75083    0.002717
     9.49300    367.00000    369.51476    0.002725
     9.49800    367.00000    369.27886    0.002725
     9.50300    368.00000    369.04314    0.002717
     9.50800    369.00000    368.80758    0.002710
     9.51300    370.00000    368.57220    0.002703
     9.51800    371.00000    368.33700    0.002695
     9.52300    373.00000    368.10196    0.002681
     9.52800    375.00000    367.86710    0.002667
     9.53300    377.00000    367.63241    0.002653
     9.53800    379.00000    367.39789    0.002639
     9.54300    381.00000    367.16355    0.002625
     9.54800    383.00000    366.92938    0.002611
     9.55300    385.00000    366.69538    0.002597
     9.55800    386.00000    366.46156    0.002591
     9.56300    388.00000    366.22791    0.002577
     9.56800    389.00000    365.99443    0.002571
     9.57300    390.00000    365.76113    0.002564
     9.57800    389.00000    365.52800    0.002571
     9.58300    388.00000    365.29505    0.002577
     9.58800    386.00000    365.06226    0.002591
     9.59300    383.00000    364.82966    0.002611
     9.59800    378.00000    364.59722    0.002646
     9.60300    374.00000    364.36496    0.002674
     9.60800    371.00000    364.13288    0.002695
     9.61300    368.00000    363.90096    0.002717
     9.61800    366.00000    363.66923    0.002732
     9.62300    365.00000    363.43766    0.002740
     9.62800    367.00000    363.20628    0.002725
     9.63300    369.00000    362.97506    0.002710
     9.63800    372.00000    362.74402    0.002688
     9.64300    376.00000    362.51316    0.002660
     9.64800    378.00000    362.28247    0.002646
     9.65300    380.00000    362.05195    0.002632
     9.65800    380.00000    361.82161    0.002632
     9.66300    379.00000    361.59145    0.002639
     9.66800    377.00000    361.36146    0.002653
     9.67300    372.00000    361.13164    0.002688
     9.67800    368.00000    360.90200    0.002717
     9.68300    362.00000    360.67254    0.002762
     9.68800    358.00000    360.44325    0.002793
     9.69300    354.00000    360.21413    0.002825
     9.69800    352.00000    359.98520    0.002841
     9.70300    351.00000    359.75643    0.002849
     9.70800    351.00000    359.52784    0.002849
     9.71300    352.00000    359.29943    0.002841
     9.71800    353.00000    359.07120    0.002833
     9.72300    354.00000    358.84314    0.002825
     9.72800    354.00000    358.61525    0.002825
     9.73300    353.00000    358.38754    0.002833
     9.73800    352.00000    358.16001    0.002841
     9.74300    351.00000    357.93266    0.002849
     9.74800    350.00000    357.70547    0.002857
     9.75300    350.00000    357.47847    0.002857
     9.75800    349.00000    357.25164    0.002865
     9.76300    350.00000    357.02499    0.002857
     9.76800    351.00000    356.79852    0.002849
     9.77300    353.00000    356.57222    0.002833
     9.77800    354.00000    356.34609    0.002825
     9.78300    355.00000    356.12015    0.002817
     9.78800    356.00000    355.89438    0.002809
     9.79300    356.00000    355.66879    0.002809
     9.79800    355.00000    355.44337    0.002817
     9.80300    354.00000    355.21813    0.002825
     9.80800    352.00000    354.99307    0.002841
     9.81300    351.00000    354.76819    0.002849
     9.81800    349.00000    354.54348    0.002865
     9.82300    348.00000    354.31895    0.002874
     9.82800    348.00000    354.09459    0.002874
     9.83300    347.00000    353.87041    0.002882
     9.83800    347.00000    353.64641    0.002882
     9.84300    347.00000    353.42259    0.002882
     9.84800    347.00000    353.19894    0.002882
     9.85300    348.00000    352.97548    0.002874
     9.85800    349.00000    352.75219    0.002865
     9.86300    350.00000    352.52907    0.002857
     9.86800    351.00000    352.30614    0.002849
     9.87300    352.00000    352.08338    0.002841
     9.87800    352.00000    351.86080    0.002841
     9.88300    353.00000    351.63839    0.002833
     9.88800    353.00000    351.41617    0.002833
     9.89300    353.00000    351.19412    0.002833
     9.89800    353.00000    350.97225    0.002833
     9.90300    354.00000    350.75055    0.002825
     9.90800    354.00000    350.52904    0.002825
     9.91300    355.00000    350.30770    0.002817
     9.91800    355.00000    350.08654    0.002817
     9.92300    357.00000    349.86556    0.002801
     9.92800    358.00000    349.64476    0.002793
     9.93300    359.00000    349.42413    0.002786
     9.93800    361.00000    349.20368    0.002770
     9.94300    361.00000    348.98342    0.002770
     9.94800    361.00000    348.76332    0.002770
     9.95300    360.00000    348.54341    0.002778
     9.95800    358.00000    348.32368    0.002793
     9.96300    356.00000    348.10412    0.002809
     9.96800    354.00000    347.88474    0.002825
     9.97300    351.00000    347.66554    0.002849
     9.97800    349.00000    347.44652    0.002865
     9.98300    346.00000    347.22768    0.002890
     9.98800    344.00000    347.00901    0.002907
     9.99300    343.00000    346.79053    0.002915
     9.99800    342.00000    346.57222    0.002924
    10.00300    341.00000    346.35409    0.002933
    10.00800    340.00000    346.13614    0.002941
    10.01300    339.00000    345.91837    0.002950
    10.01800    340.00000    345.70077    0.002941
    10.02300    340.00000    345.48336    0.002941
    10.02800    342.00000    345.26612    0.002924
    10.03300    344.00000    345.04906    0.002907
    10.03800    347.00000    344.83219    0.002882
    10.04300    350.00000    344.61549    0.002857
    10.04800    352.00000    344.39897    0.002841
    10.05300    355.00000    344.18262    0.002817
    10.05800    356.00000    343.96646    0.002809
    10.06300    357.00000    343.75048    0.002801
    10.06800    356.00000    343.53467    0.002809
    10.07300    354.00000    343.31904    0.002825
    10.07800    351.00000    343.10360    0.002849
    10.08300    348.00000    342.88833    0.002874
    10.08800    345.00000    342.67324    0.002899
    10.09300    343.00000    342.45833    0.002915
    10.09800    341.00000    342.24360    0.002933
    10.10300    342.00000    342.02904    0.002924
    10.10800    343.00000    341.81467    0.002915
    10.11300    345.00000    341.60048    0.002899
    10.11800    348.00000    341.38646    0.002874
    10.12300    351.00000    341.17262    0.002849
    10.12800    353.00000    340.95897    0.002833
    10.13300    354.00000    340.74549    0.002825
    10.13800    355.00000    340.53219    0.002817
    10.14300    353.00000    340.31907    0.002833
    10.14800    351.00000    340.10613    0.002849
    10.15300    349.00000    339.89337    0.002865
    10.15800    346.00000    339.68079    0.002890
    10.16300    343.00000    339.46839    0.002915
    10.16800    340.00000    339.25617    0.002941
    10.17300    338.00000    339.04412    0.002959
    10.17800    336.00000    338.83226    0.002976
    10.18300    335.00000    338.62057    0.002985
    10.18800    334.00000    338.40907    0.002994
    10.19300    333.00000    338.19774    0.003003
    10.19800    333.00000    337.98660    0.003003
    10.20300    333.00000    337.77563    0.003003
    10.20800    334.00000    337.56484    0.002994
    10.21300    335.00000    337.35423    0.002985
    10.21800    337.00000    337.14381    0.002967
    10.22300    339.00000    336.93356    0.002950
    10.22800    341.00000    336.72349    0.002933
    10.23300    342.00000    336.51360    0.002924
    10.23800    342.00000    336.30389    0.002924
    10.24300    343.00000    336.09435    0.002915
    10.24800    342.00000    335.88500    0.002924
    10.25300    340.00000    335.67583    0.002941
    10.25800    338.00000    335.46684    0.002959
    10.26300    336.00000    335.25802    0.002976
    10.26800    333.00000    335.04939    0.003003
    10.27300    331.00000    334.84094    0.003021
    10.27800    330.00000    334.63266    0.003030
    10.28300    329.00000    334.42457    0.003040
    10.28800    330.00000    334.21665    0.003030
    10.29300    333.00000    334.00892    0.003003
    10.29800    336.00000    333.80136    0.002976
    10.30300    339.00000    333.59398    0.002950
    10.30800    341.00000    333.38679    0.002933
    10.31300    343.00000    333.17977    0.002915
    10.31800    345.00000    332.97293    0.002899
    10.32300    343.00000    332.76627    0.002915
    10.32800    341.00000    332.55979    0.002933
    10.33300    336.00000    332.35349    0.002976
    10.33800    331.00000    332.14737    0.003021
    10.34300    327.00000    331.94143    0.003058
    10.34800    323.00000    331.73567    0.003096
    10.35300    321.00000    331.53009    0.003115
    10.35800    319.00000    331.32469    0.003135
    10.36300    320.00000    331.11947    0.003125
    10.36800    322.00000    330.91443    0.003106
    10.37300    326.00000    330.70956    0.003067
    10.37800    330.00000    330.50488    0.003030
    10.38300    334.00000    330.30038    0.002994
    10.38800    339.00000    330.09605    0.002950
    10.39300    341.00000    329.89191    0.002933
    10.39800    342.00000    329.68794    0.002924
    10.40300    342.00000    329.48416    0.002924
    10.40800    339.00000    329.28055    0.002950
    10.41300    336.00000    329.07713    0.002976
    10.41800    330.00000    328.87388    0.003030
    10.42300    324.00000    328.67081    0.003086
    10.42800    319.00000    328.46792    0.003135
    10.43300    314.00000    328.26521    0.003185
    10.43800    312.00000    328.06268    0.003205
    10.44300    309.00000    327.86034    0.003236
    10.44800    310.00000    327.65817    0.003226
    10.45300    311.00000    327.45617    0.003215
    10.45800    314.00000    327.25436    0.003185
    10.46300    318.00000    327.05273    0.003145
    10.46800    321.00000    326.85128    0.003115
    10.47300    324.00000    326.65001    0.003086
    10.47800    326.00000    326.44891    0.003067
    10.48300    327.00000    326.24800    0.003058
    10.48800    328.00000    326.04726    0.003049
    10.49300    327.00000    325.84671    0.003058
    10.49800    325.00000    325.64633    0.003077
    10.50300    324.00000    325.44613    0.003086
    10.50800    323.00000    325.24612    0.003096
    10.51300    322.00000    325.04628    0.003106
    10.51800    322.00000    324.84662    0.003106
    10.52300    324.00000    324.64714    0.003086
    10.52800    326.00000    324.44784    0.003067
    10.53300    329.00000    324.24872    0.003040
    10.53800    331.00000    324.04977    0.003021
    10.54300    333.00000    323.85101    0.003003
    10.54800    335.00000    323.65243    0.002985
    10.55300    335.00000    323.45402    0.002985
    10.55800    335.00000    323.25580    0.002985
    10.56300    334.00000    323.05775    0.002994
    10.56800    332.00000    322.85988    0.003012
    10.57300    331.00000    322.66219    0.003021
    10.57800    330.00000    322.46469    0.003030
    10.58300    328.00000    322.26735    0.003049
    10.58800    328.00000    322.07020    0.003049
    10.59300    327.00000    321.87323    0.003058
    10.59800    328.00000    321.67644    0.003049
    10.60300    328.00000    321.47982    0.003049
    10.60800    329.00000    321.28339    0.003040
    10.61300    329.00000    321.08713    0.003040
    10.61800    330.00000    320.89105    0.003030
    10.62300    330.00000    320.69515    0.003030
    10.62800    329.00000    320.49943    0.003040
    10.63300    329.00000    320.30389    0.003040
    10.63800    328.00000    320.10853    0.003049
    10.64300    327.00000    319.91335    0.003058
    10.64800    327.00000    319.71834    0.003058
    10.65300    326.00000    319.52352    0.003067
    10.65800    326.00000    319.32887    0.003067
    10.66300    326.00000    319.13440    0.003067
    10.66800    327.00000    318.94011    0.003058
    10.67300    328.00000    318.74600    0.003049
    10.67800    327.00000    318.55206    0.003058
    10.68300    326.00000    318.35831    0.003067
    10.68800    325.00000    318.16473    0.003077
    10.69300    322.00000    317.97134    0.003106
    10.69800    320.00000    317.77812    0.003125
    10.70300    317.00000    317.58508    0.003155
    10.70800    314.00000    317.39221    0.003185
    10.71300    313.00000    317.19953    0.003195
    10.71800    311.00000    317.00702    0.003215
    10.72300    310.00000    316.81470    0.003226
    10.72800    309.00000    316.62255    0.003236
    10.73300    311.00000    316.43058    0.003215
    10.73800    312.00000    316.23878    0.003205
    10.74300    314.00000    316.04717    0.003185
    10.74800    317.00000    315.85573    0.003155
    10.75300    319.00000    315.66447    0.003135
    10.75800    322.00000    315.47339    0.003106
    10.76300    324.00000    315.28249    0.003086
    10.76800    325.00000    315.09177    0.003077
    10.77300    327.00000    314.90122    0.003058
    10.77800    328.00000    314.71085    0.003049
    10.78300    329.00000    314.52066    0.003040
    10.78800    329.00000    314.33065    0.003040
    10.79300    328.00000    314.14081    0.003049
    10.79800    326.00000    313.95116    0.003067
    10.80300    324.00000    313.76168    0.003086
    10.80800    322.00000    313.57238    0.003106
    10.81300    319.00000    313.38325    0.003135
    10.81800    317.00000    313.19431    0.003155
    10.82300    315.00000    313.00554    0.003175
    10.82800    313.00000    312.81695    0.003195
    10.83300    311.00000    312.62853    0.003215
    10.83800    311.00000    312.44030    0.003215
    10.84300    311.00000    312.25224    0.003215
    10.84800    314.00000    312.06436    0.003185
    10.85300    317.00000    311.87666    0.003155
    10.85800    320.00000    311.68913    0.003125
    10.86300    323.00000    311.50178    0.003096
    10.86800    326.00000    311.31461    0.003067
    10.87300    329.00000    311.12762    0.003040
    10.87800    330.00000    310.94080    0.003030
    10.88300    330.00000    310.75416    0.003030
    10.88800    328.00000    310.56769    0.003049
    10.89300    324.00000    310.38141    0.003086
    10.89800    320.00000    310.19530    0.003125
    10.90300    315.00000    310.00937    0.003175
    10.90800    311.00000    309.82361    0.003215
    10.91300    306.00000    309.63804    0.003268
    10.91800    302.00000    309.45263    0.003311
    10.92300    300.00000    309.26741    0.003333
    10.92800    298.00000    309.08236    0.003356
    10.93300    298.00000    308.89749    0.003356
    10.93800    298.00000    308.71280    0.003356
    10.94300    298.00000    308.52828    0.003356
    10.94800    299.00000    308.34394    0.003344
    10.95300    299.00000    308.15978    0.003344
    10.95800    300.00000    307.97579    0.003333
    10.96300    301.00000    307.79198    0.003322
    10.96800    302.00000    307.60834    0.003311
    10.97300    302.00000    307.42488    0.003311
    10.97800    303.00000    307.24160    0.003300
    10.98300    303.00000    307.05849    0.003300
    10.98800    303.00000    306.87557    0.003300
    10.99300    303.00000    306.69281    0.003300
    10.99800    303.00000    306.51023    0.003300
    11.00300    303.00000    306.32783    0.003300
    11.00800    303.00000    306.14561    0.003300
    11.01300    303.00000    305.96356    0.003300
    11.01800    303.00000    305.78169    0.003300
    11.02300    303.00000    305.59999    0.003300
    11.02800    304.00000    305.41847    0.003289
    11.03300    304.00000    305.23712    0.003289
    11.03800    304.00000    305.05595    0.003289
    11.04300    304.00000    304.87496    0.003289
    11.04800    303.00000    304.69414    0.003300
    11.05300    302.00000    304.51350    0.003311
    11.05800    302.00000    304.33303    0.003311
    11.06300    302.00000    304.15274    0.003311
    11.06800    302.00000    303.97262    0.003311
    11.07300    302.00000    303.79268    0.003311
    11.07800    302.00000    303.61291    0.003311
    11.08300    303.00000    303.43332    0.003300
    11.08800    304.00000    303.25391    0.003289
    11.09300    305.00000    303.07467    0.003279
    11.09800    305.00000    302.89561    0.003279
    11.10300    306.00000    302.71672    0.003268
    11.10800    306.00000    302.53800    0.003268
    11.11300    307.00000    302.35946    0.003257
    11.11800    307.00000    302.18110    0.003257
    11.12300    308.00000    302.00291    0.003247
    11.12800    308.00000    301.82489    0.003247
    11.13300    309.00000    301.64705    0.003236
    11.13800    310.00000    301.46939    0.003226
    11.14300    311.00000    301.29190    0.003215
    11.14800    312.00000    301.11458    0.003205
    11.15300    313.00000    300.93744    0.003195
    11.15800    314.00000    300.76048    0.003185
    11.16300    315.00000    300.58368    0.003175
    11.16800    316.00000    300.40707    0.003165
    11.17300    316.00000    300.23062    0.003165
    11.17800    317.00000    300.05435    0.003155
    11.18300    318.00000    299.87826    0.003145
    11.18800    319.00000    299.70234    0.003135
    11.19300    318.00000    299.52659    0.003145
    11.19800    318.00000    299.35102    0.003145
    11.20300    316.00000    299.17562    0.003165
    11.20800    314.00000    299.00040    0.003185
    11.21300    311.00000    298.82535    0.003215
    11.21800    309.00000    298.65047    0.003236
    11.22300    308.00000    298.47577    0.003247
    11.22800    306.00000    298.30124    0.003268
    11.23300    304.00000    298.12689    0.003289
    11.23800    304.00000    297.95271    0.003289
    11.24300    304.00000    297.77871    0.003289
    11.24800    305.00000    297.60488    0.003279
    11.25300    306.00000    297.43124    0.003268
    11.25800    307.00000    297.25777    0.003257
    11.26300    309.00000    297.08449    0.003236
    11.26800    310.00000    296.91138    0.003226
    11.27300    311.00000    296.73846    0.003215
    11.27800    311.00000    296.56573    0.003215
    11.28300    312.00000    296.39318    0.003205
    11.28800    312.00000    296.22082    0.003205
    11.29300    311.00000    296.04865    0.003215
    11.29800    311.00000    295.87667    0.003215
    11.30300    310.00000    295.70489    0.003226
    11.30800    308.00000    295.53330    0.003247
    11.31300    307.00000    295.36192    0.003257
    11.31800    306.00000    295.19074    0.003268
    11.32300    304.00000    295.01976    0.003289
    11.32800    303.00000    294.84900    0.003300
    11.33300    302.00000    294.67846    0.003311
    11.33800    301.00000    294.50815    0.003322
    11.34300    300.00000    294.33807    0.003333
    11.34800    299.00000    294.16823    0.003344
    11.35300    298.00000    293.99867    0.003356
    11.35800    297.00000    293.82941    0.003367
    11.36300    297.00000    293.66051    0.003367
    11.36800    298.00000    293.49204    0.003356
    11.37300    298.00000    293.32412    0.003356
    11.37800    299.00000    293.15694    0.003344
    11.38300    299.00000    292.99073    0.003344
    11.38800    298.00000    292.82583    0.003356
    11.39300    297.00000    292.66268    0.003367
    11.39800    297.00000    292.50180    0.003367
    11.40300    295.00000    292.34385    0.003390
    11.40800    293.00000    292.18957    0.003413
    11.41300    290.00000    292.03976    0.003448
    11.41800    287.00000    291.89529    0.003484
    11.42300    284.00000    291.75705    0.003521
    11.42800    283.00000    291.62591    0.003534
    11.43300    281.00000    291.50272    0.003559
    11.43800    280.00000    291.38828    0.003571
    11.44300    280.00000    291.28335    0.003571
    11.44800    282.00000    291.18861    0.003546
    11.45300    283.00000    291.10474    0.003534
    11.45800    285.00000    291.03237    0.003509
    11.46300    288.00000    290.97212    0.003472
    11.46800    291.00000    290.92462    0.003436
    11.47300    294.00000    290.89049    0.003401
    11.47800    297.00000    290.87038    0.003367
    11.48300    299.00000    290.86499    0.003344
    11.48800    300.00000    290.87502    0.003333
    11.49300    301.00000    290.90125    0.003322
    11.49800    300.00000    290.94448    0.003333
    11.50300    299.00000    291.00559    0.003344
    11.50800    296.00000    291.08550    0.003378
    11.51300    293.00000    291.18521    0.003413
    11.51800    289.00000    291.30577    0.003460
    11.52300    286.00000    291.44831    0.003497
    11.52800    283.00000    291.61407    0.003534
    11.53300    281.00000    291.80435    0.003559
    11.53800    280.00000    292.02058    0.003571
    11.54300    282.00000    292.26429    0.003546
    11.54800    284.00000    292.53714    0.003521
    11.55300    288.00000    292.84096    0.003472
    11.55800    292.00000    293.17774    0.003425
    11.56300    295.00000    293.54967    0.003390
    11.56800    299.00000    293.95917    0.003344
    11.57300    301.00000    294.40898    0.003322
    11.57800    303.00000    294.90222    0.003300
    11.58300    302.00000    295.44257    0.003311
    11.58800    301.00000    296.03477    0.003322
    11.59300    300.00000    296.68725    0.003333
    11.59800    298.00000    297.40884    0.003356
    11.60300    296.00000    298.17971    0.003378
    11.60800    295.00000    298.98295    0.003390
    11.61300    294.00000    299.85076    0.003401
    11.61800    295.00000    300.79141    0.003390
    11.62300    297.00000    301.81101    0.003367
    11.62800    300.00000    302.91640    0.003333
    11.63300    304.00000    304.11526    0.003289
    11.63800    308.00000    305.41628    0.003247
    11.64300    312.00000    306.82926    0.003205
    11.64800    315.00000    308.36534    0.003175
    11.65300    318.00000    310.03725    0.003145
    11.65800    319.00000    311.85950    0.003135
    11.66300    320.00000    313.84875    0.003125
    11.66800    318.00000    316.02419    0.003145
    11.67300    316.00000    318.40802    0.003165
    11.67800    315.00000    321.02621    0.003175
    11.68300    313.00000    323.90949    0.003195
    11.68800    313.00000    327.09483    0.003195
    11.69300    314.00000    330.62759    0.003185
    11.69800    317.00000    334.56450    0.003155
    11.70300    321.00000    338.97753    0.003115
    11.70800    328.00000    343.95841    0.003049
    11.71300    337.00000    349.62293    0.002967
    11.71800    346.00000    356.11316    0.002890
    11.72300    359.00000    363.59456    0.002786
    11.72800    371.00000    372.24363    0.002695
    11.73300    385.00000    382.22148    0.002597
    11.73800    398.00000    393.62968    0.002513
    11.74300    409.00000    406.44862    0.002445
    11.74800    420.00000    420.46504    0.002381
    11.75300    429.00000    435.20350    0.002331
    11.75800    439.00000    449.88403    0.002278
    11.76300    444.00000    463.43049    0.002252
    11.76800    450.00000    474.54857    0.002222
    11.77300    453.00000    481.87787    0.002208
    11.77800    455.00000    484.20282    0.002198
    11.78300    454.00000    480.68764    0.002203
    11.78800    452.00000    471.08571    0.002212
    11.79300    446.00000    455.86085    0.002242
    11.79800    439.00000    436.16026    0.002278
    11.80300    427.00000    413.62111    0.002342
    11.80800    413.00000    390.06940    0.002421
    11.81300    397.00000    367.21390    0.002519
    11.81800    378.00000    346.41461    0.002646
    11.82300    359.00000    328.55751    0.002786
    11.82800    340.00000    314.03487    0.002941
    11.83300    323.00000    302.81174    0.003096
    11.83800    309.00000    294.54601    0.003236
    11.84300    296.00000    288.72508    0.003378
    11.84800    291.00000    284.78754    0.003436
    11.85300    285.00000    282.21125    0.003509
    11.85800    284.00000    280.56255    0.003521
    11.86300    283.00000    279.51230    0.003534
    11.86800    284.00000    278.82913    0.003521
    11.87300    285.00000    278.36118    0.003509
    11.87800    285.00000    278.01477    0.003509
    11.88300    286.00000    277.73531    0.003497
    11.88800    286.00000    277.49252    0.003497
    11.89300    285.00000    277.27032    0.003509
    11.89800    285.00000    277.06041    0.003509
    11.90300    285.00000    276.85852    0.003509
    11.90800    285.00000    276.66239    0.003509
    11.91300    285.00000    276.47073    0.003509
    11.91800    286.00000    276.28273    0.003497
    11.92300    287.00000    276.09779    0.003484
    11.92800    288.00000    275.91543    0.003472
    11.93300    290.00000    275.73525    0.003448
    11.93800    291.00000    275.55688    0.003436
    11.94300    293.00000    275.37997    0.003413
    11.94800    294.00000    275.20419    0.003401
    11.95300    295.00000    275.02915    0.003390
    11.95800    296.00000    274.85443    0.003378
    11.96300    296.00000    274.67947    0.003378
    11.96800    296.00000    274.50350    0.003378
    11.97300    295.00000    274.32503    0.003390
    11.97800    294.00000    274.13959    0.003401
    11.98300    293.00000    273.94310    0.003413
    11.98800    291.00000    273.76136    0.003436
    11.99300    288.00000    273.60818    0.003472
    11.99800    286.00000    273.46008    0.003497
    12.00300    283.00000    273.31232    0.003534
    12.00800    281.00000    273.16496    0.003559
    12.01300    278.00000    273.01804    0.003597
    12.01800    276.00000    272.87160    0.003623
    12.02300    273.00000    272.72571    0.003663
    12.02800    271.00000    272.58043    0.003690
    12.03300    270.00000    272.43580    0.003704
    12.03800    268.00000    272.29191    0.003731
    12.04300    266.00000    272.14883    0.003759
    12.04800    264.00000    272.00661    0.003788
    12.05300    263.00000    271.86538    0.003802
    12.05800    263.00000    271.72519    0.003802
    12.06300    263.00000    271.58618    0.003802
    12.06800    264.00000    271.44846    0.003788
    12.07300    265.00000    271.31219    0.003774
    12.07800    267.00000    271.17757    0.003745
    12.08300    270.00000    271.04488    0.003704
    12.08800    273.00000    270.91451    0.003663
    12.09300    275.00000    270.78707    0.003636
    12.09800    277.00000    270.66342    0.003610
    12.10300    278.00000    270.54484    0.003597
    12.10800    279.00000    270.43315    0.003584
    12.11300    278.00000    270.33087    0.003597
    12.11800    278.00000    270.24135    0.003597
    12.12300    278.00000    270.16888    0.003597
    12.12800    278.00000    270.11873    0.003597
    12.13300    278.00000    270.09716    0.003597
    12.13800    279.00000    270.11127    0.003584
    12.14300    281.00000    270.16881    0.003559
    12.14800    283.00000    270.27799    0.003534
    12.15300    286.00000    270.44717    0.003497
    12.15800    289.00000    270.68468    0.003460
    12.16300    292.00000    270.99857    0.003425
    12.16800    295.00000    271.39658    0.003390
    12.17300    295.00000    271.88604    0.003390
    12.17800    295.00000    272.47398    0.003390
    12.18300    293.00000    273.16716    0.003413
    12.18800    291.00000    273.97229    0.003436
    12.19300    287.00000    274.89609    0.003484
    12.19800    284.00000    275.94553    0.003521
    12.20300    281.00000    277.12796    0.003559
    12.20800    278.00000    278.45133    0.003597
    12.21300    277.00000    279.92441    0.003610
    12.21800    277.00000    281.55706    0.003610
    12.22300    278.00000    283.36062    0.003597
    12.22800    279.00000    285.34834    0.003584
    12.23300    281.00000    287.53596    0.003559
    12.23800    282.00000    289.94231    0.003546
    12.24300    284.00000    292.59002    0.003521
    12.24800    286.00000    295.50622    0.003497
    12.25300    287.00000    298.72282    0.003484
    12.25800    289.00000    302.27709    0.003460
    12.26300    290.00000    306.21184    0.003448
    12.26800    292.00000    310.57549    0.003425
    12.27300    295.00000    315.42166    0.003390
    12.27800    299.00000    320.80872    0.003344
    12.28300    304.00000    326.79928    0.003289
    12.28800    310.00000    333.45975    0.003226
    12.29300    316.00000    340.86046    0.003165
    12.29800    321.00000    349.07630    0.003115
    12.30300    327.00000    358.18862    0.003058
    12.30800    332.00000    368.28884    0.003012
    12.31300    336.00000    379.48656    0.002976
    12.31800    341.00000    391.93991    0.002933
    12.32300    346.00000    406.04060    0.002890
    12.32800    351.00000    421.85471    0.002849
    12.33300    359.00000    437.40042    0.002786
    12.33800    367.00000    453.94842    0.002725
    12.34300    381.00000    471.92824    0.002625
    12.34800    396.00000    491.46861    0.002525
    12.35300    414.00000    512.69096    0.002415
    12.35800    433.00000    535.73069    0.002309
    12.36300    455.00000    560.73959    0.002198
    12.36800    477.00000    587.88858    0.002096
    12.37300    501.00000    617.37114    0.001996
    12.37800    525.00000    649.40736    0.001905
    12.38300    553.00000    684.24940    0.001808
    12.38800    581.00000    722.18902    0.001721
    12.39300    616.00000    763.56902    0.001623
    12.39800    652.00000    808.80441    0.001534
    12.40300    698.00000    858.44502    0.001433
    12.40800    749.00000    913.13865    0.001335
    12.41300    810.00000    973.35269    0.001235
    12.41800    880.00000   1040.18333    0.001136
    12.42300    960.00000   1114.81360    0.001042
    12.42800   1054.00000   1198.62890    0.000949
    12.43300   1157.00000   1293.18238    0.000864
    12.43800   1282.00000   1400.04264    0.000780
    12.44300   1413.00000   1520.50646    0.000708
    12.44800   1573.00000   1655.15999    0.000636
    12.45300   1736.00000   1803.31584    0.000576
    12.45800   1926.00000   1962.41885    0.000519
    12.46300   2116.00000   2127.58318    0.000473
    12.46800   2314.00000   2291.46847    0.000432
    12.47300   2511.00000   2444.68848    0.000398
    12.47800   2679.00000   2576.84901    0.000373
    12.48300   2843.00000   2678.14093    0.000352
    12.48800   2947.00000   2741.21420    0.000339
    12.49300   3036.00000   2762.90382    0.000329
    12.49800   3059.00000   2745.33743    0.000327
    12.50300   3053.00000   2696.06411    0.000328
    12.50800   3007.00000   2627.09461    0.000333
    12.51300   2931.00000   2553.07001    0.000341
    12.51800   2851.00000   2489.04341    0.000351
    12.52300   2766.00000   2448.44356    0.000362
    12.52800   2708.00000   2441.68119    0.000369
    12.53300   2691.00000   2475.63166    0.000372
    12.53800   2710.00000   2553.96781    0.000369
    12.54300   2823.00000   2678.10344    0.000354
    12.54800   2964.00000   2848.39289    0.000337
    12.55300   3233.00000   3065.22352    0.000309
    12.55800   3512.00000   3329.70265    0.000285
    12.56300   3926.00000   3643.73714    0.000255
    12.56800   4340.00000   4009.40300    0.000230
    12.57300   4847.00000   4427.60288    0.000206
    12.57800   5357.00000   4896.12760    0.000187
    12.58300   5883.00000   5407.38661    0.000170
    12.58800   6411.00000   5946.23258    0.000156
    12.59300   6873.00000   6488.57058    0.000145
    12.59800   7313.00000   7001.40893    0.000137
    12.60300   7615.00000   7443.68280    0.000131
    12.60800   7845.00000   7770.95305    0.000127
    12.61300   7902.00000   7940.36012    0.000127
    12.61800   7818.00000   7917.55506    0.000128
    12.62300   7580.00000   7683.94290    0.000132
    12.62800   7151.00000   7242.89529    0.000140
    12.63300   6632.00000   6622.25056    0.000151
    12.63800   5938.00000   5870.61169    0.000168
    12.64300   5220.00000   5048.01300    0.000192
    12.64800   4428.00000   4214.94211    0.000226
    12.65300   3647.00000   3423.60008    0.000274
    12.65800   2942.00000   2712.75137    0.000340
    12.66300   2243.00000   2105.82645    0.000446
    12.66800   1746.00000   1611.59891    0.000573
    12.67300   1249.00000   1226.73996    0.000801
    12.67800    959.00000    939.44624    0.001043
    12.68300    686.00000    733.28944    0.001458
    12.68800    547.00000    590.57491    0.001828
    12.69300    437.00000    494.78138    0.002288
    12.69800    385.00000    431.96994    0.002597
    12.70300    357.00000    391.29545    0.002801
    12.70800    343.00000    364.88299    0.002915
    12.71300    338.00000    347.35257    0.002959
    12.71800    333.00000    335.22335    0.003003
    12.72300    329.00000    326.34922    0.003040
    12.72800    323.00000    319.45969    0.003096
    12.73300    317.00000    313.82519    0.003155
    12.73800    310.00000    309.03305    0.003226
    12.74300    304.00000    304.84813    0.003289
    12.74800    298.00000    301.13151    0.003356
    12.75300    292.00000    297.79553    0.003425
    12.75800    287.00000    294.78014    0.003484
    12.76300    283.00000    292.04072    0.003534
    12.76800    279.00000    289.54209    0.003584
    12.77300    276.00000    287.25531    0.003623
    12.77800    273.00000    285.15606    0.003663
    12.78300    272.00000    283.22357    0.003676
    12.78800    270.00000    281.44000    0.003704
    12.79300    269.00000    279.78990    0.003717
    12.79800    267.00000    278.25989    0.003745
    12.80300    267.00000    276.83834    0.003745
    12.80800    267.00000    275.51509    0.003745
    12.81300    268.00000    274.28132    0.003731
    12.81800    269.00000    273.12934    0.003717
    12.82300    272.00000    272.05237    0.003676
    12.82800    275.00000    271.04447    0.003636
    12.83300    278.00000    270.10050    0.003597
    12.83800    282.00000    269.21606    0.003546
    12.84300    284.00000    268.38747    0.003521
    12.84800    285.00000    267.61172    0.003509
    12.85300    286.00000    266.88657    0.003497
    12.85800    284.00000    266.21093    0.003521
    12.86300    283.00000    265.58511    0.003534
    12.86800    280.00000    265.01141    0.003571
    12.87300    277.00000    264.49538    0.003610
    12.87800    275.00000    264.04862    0.003636
    12.88300    273.00000    263.70102    0.003663
    12.88800    272.00000    263.55904    0.003676
    12.89300    270.00000    263.57996    0.003704
    12.89800    270.00000    263.02599    0.003704
    12.90300    270.00000    262.40695    0.003704
    12.90800    270.00000    261.77666    0.003704
    12.91300    269.00000    261.12032    0.003717
    12.91800    269.00000    260.41058    0.003717
    12.92300    269.00000    259.57989    0.003717
    12.92800    269.00000    258.34508    0.003717
    12.93300    269.00000    256.76391    0.003717
    12.93800    269.00000    257.05228    0.003717
    12.94300    270.00000    257.46967    0.003704
    12.94800    270.00000    258.20315    0.003704
    12.95300    269.00000    259.07796    0.003717
    12.95800    269.00000    260.11017    0.003717
    12.96300    268.00000    261.31549    0.003731
    12.96800    267.00000    262.70922    0.003745
    12.97300    266.00000    264.30627    0.003759
    12.97800    265.00000    266.12126    0.003774
    12.98300    265.00000    268.16866    0.003774
    12.98800    265.00000    270.46299    0.003774
    12.99300    265.00000    273.01905    0.003774
    12.99800    266.00000    275.85208    0.003759
    13.00300    267.00000    278.97798    0.003745
    13.00800    268.00000    282.41350    0.003731
    13.01300    269.00000    286.17639    0.003717
    13.01800    270.00000    290.28555    0.003704
    13.02300    271.00000    294.76125    0.003690
    13.02800    272.00000    299.62521    0.003676
    13.03300    274.00000    304.90084    0.003650
    13.03800    276.00000    310.61338    0.003623
    13.04300    278.00000    316.79012    0.003597
    13.04800    281.00000    323.46062    0.003559
    13.05300    285.00000    330.65695    0.003509
    13.05800    290.00000    338.41401    0.003448
    13.06300    296.00000    346.76983    0.003378
    13.06800    303.00000    355.76592    0.003300
    13.07300    310.00000    365.44777    0.003226
    13.07800    318.00000    375.86527    0.003145
    13.08300    327.00000    387.07333    0.003058
    13.08800    336.00000    399.13252    0.002976
    13.09300    345.00000    412.10985    0.002899
    13.09800    354.00000    426.07969    0.002825
    13.10300    362.00000    441.12485    0.002762
    13.10800    370.00000    457.33786    0.002703
    13.11300    379.00000    474.82254    0.002639
    13.11800    389.00000    493.69579    0.002571
    13.12300    401.00000    514.08984    0.002494
    13.12800    416.00000    536.15487    0.002404
    13.13300    436.00000    560.06233    0.002294
    13.13800    460.00000    586.00885    0.002174
    13.14300    492.00000    614.22126    0.002033
    13.14800    528.00000    644.96297    0.001894
    13.15300    575.00000    678.54226    0.001739
    13.15800    624.00000    715.32332    0.001603
    13.16300    685.00000    755.74100    0.001460
    13.16800    746.00000    800.32025    0.001340
    13.17300    818.00000    849.70077    0.001222
    13.17800    891.00000    904.66613    0.001122
    13.18300    976.00000    966.17417    0.001025
    13.18800   1061.00000   1035.38106    0.000943
    13.19300   1162.00000   1113.64555    0.000861
    13.19800   1265.00000   1202.49315    0.000791
    13.20300   1387.00000   1303.51399    0.000721
    13.20800   1517.00000   1418.16650    0.000659
    13.21300   1664.00000   1547.46614    0.000601
    13.21800   1821.00000   1691.55768    0.000549
    13.22300   1985.00000   1849.20199    0.000504
    13.22800   2157.00000   2017.24978    0.000464
    13.23300   2320.00000   2190.21403    0.000431
    13.23800   2473.00000   2360.07617    0.000404
    13.24300   2605.00000   2516.45218    0.000384
    13.24800   2695.00000   2647.20138    0.000371
    13.25300   2760.00000   2739.49567    0.000362
    13.25800   2745.00000   2781.31365    0.000364
    13.26300   2715.00000   2763.29391    0.000368
    13.26800   2581.00000   2680.79501    0.000387
    13.27300   2447.00000   2535.70193    0.000409
    13.27800   2223.00000   2337.08055    0.000450
    13.28300   1999.00000   2099.88732    0.000500
    13.28800   1744.00000   1842.03086    0.000573
    13.29300   1485.00000   1581.14262    0.000673
    13.29800   1249.00000   1332.22559    0.000801
    13.30300   1018.00000   1106.43403    0.000982
    13.30800    835.00000    910.71746    0.001198
    13.31300    672.00000    748.05252    0.001488
    13.31800    551.00000    618.08217    0.001815
    13.32300    460.00000    518.00356    0.002174
    13.32800    394.00000    443.53358    0.002538
    13.33300    354.00000    389.79375    0.002825
    13.33800    325.00000    352.00266    0.003077
    13.34300    311.00000    325.92820    0.003215
    13.34800    299.00000    308.10985    0.003344
    13.35300    294.00000    295.89956    0.003401
    13.35800    288.00000    287.38467    0.003472
    13.36300    282.00000    281.25250    0.003546
    13.36800    277.00000    276.64175    0.003610
    13.37300    271.00000    273.00843    0.003690
    13.37800    266.00000    270.01901    0.003759
    13.38300    262.00000    267.47245    0.003817
    13.38800    258.00000    265.24773    0.003876
    13.39300    257.00000    263.27039    0.003891
    13.39800    256.00000    261.49255    0.003906
    13.40300    256.00000    259.88144    0.003906
    13.40800    256.00000    258.41307    0.003906
    13.41300    257.00000    257.06878    0.003891
    13.41800    258.00000    255.83342    0.003876
    13.42300    258.00000    254.69432    0.003876
    13.42800    259.00000    253.64069    0.003861
    13.43300    259.00000    252.66325    0.003861
    13.43800    258.00000    251.75393    0.003876
    13.44300    258.00000    250.90572    0.003876
    13.44800    257.00000    250.11245    0.003891
    13.45300    256.00000    249.36873    0.003906
    13.45800    255.00000    248.66976    0.003922
    13.46300    254.00000    248.01135    0.003937
    13.46800    252.00000    247.38972    0.003968
    13.47300    250.00000    246.80154    0.004000
    13.47800    248.00000    246.24382    0.004032
    13.48300    246.00000    245.71388    0.004065
    13.48800    245.00000    245.20931    0.004082
    13.49300    244.00000    244.72795    0.004098
    13.49800    244.00000    244.26782    0.004098
    13.50300    245.00000    243.82715    0.004082
    13.50800    246.00000    243.40431    0.004065
    13.51300    248.00000    242.99781    0.004032
    13.51800    250.00000    242.60629    0.004000
    13.52300    252.00000    242.22850    0.003968
    13.52800    254.00000    241.86327    0.003937
    13.53300    256.00000    241.50951    0.003906
    13.53800    257.00000    241.16623    0.003891
    13.54300    258.00000    240.83247    0.003876
    13.54800    258.00000    240.50732    0.003876
    13.55300    258.00000    240.18991    0.003876
    13.55800    258.00000    239.87942    0.003876
    13.56300    256.00000    239.57503    0.003906
    13.56800    254.00000    239.27592    0.003937
    13.57300    252.00000    238.98128    0.003968
    13.57800    250.00000    238.69028    0.004000
    13.58300    249.00000    238.40202    0.004016
    13.58800    247.00000    238.11568    0.004049
    13.59300    247.00000    237.83037    0.004049
    13.59800    246.00000    237.54514    0.004065
    13.60300    246.00000    237.25889    0.004065
    13.60800    245.00000    236.97036    0.004082
    13.61300    244.00000    236.67802    0.004098
    13.61800    243.00000    236.37995    0.004115
    13.62300    242.00000    236.07365    0.004132
    13.62800    239.00000    235.75571    0.004184
    13.63300    237.00000    235.42113    0.004219
    13.63800    235.00000    235.06213    0.004255
    13.64300    234.00000    234.66551    0.004274
    13.64800    234.00000    234.20099    0.004274
    13.65300    235.00000    233.56516    0.004255
    13.65800    236.00000    232.80717    0.004237
    13.66300    239.00000    232.64255    0.004184
    13.66800    242.00000    232.54452    0.004132
    13.67300    245.00000    232.44663    0.004082
    13.67800    248.00000    232.34889    0.004032
    13.68300    250.00000    232.25128    0.004000
    13.68800    251.00000    232.15380    0.003984
    13.69300    252.00000    232.05647    0.003968
    13.69800    251.00000    231.95927    0.003984
    13.70300    250.00000    231.86221    0.004000
    13.70800    249.00000    231.76529    0.004016
    13.71300    247.00000    231.66850    0.004049
    13.71800    245.00000    231.57185    0.004082
    13.72300    243.00000    231.47534    0.004115
    13.72800    241.00000    231.37897    0.004149
    13.73300    240.00000    231.28273    0.004167
    13.73800    239.00000    231.18664    0.004184
    13.74300    239.00000    231.09067    0.004184
    13.74800    239.00000    230.99485    0.004184
    13.75300    240.00000    230.89916    0.004167
    13.75800    241.00000    230.80361    0.004149
    13.76300    242.00000    230.70819    0.004132
    13.76800    243.00000    230.61291    0.004115
    13.77300    244.00000    230.51777    0.004098
    13.77800    245.00000    230.42276    0.004082
    13.78300    245.00000    230.32789    0.004082
    13.78800    245.00000    230.23316    0.004082
    13.79300    245.00000    230.13856    0.004082
    13.79800    245.00000    230.04410    0.004082
    13.80300    244.00000    229.94977    0.004098
    13.80800    243.00000    229.85558    0.004115
    13.81300    242.00000    229.76153    0.004132
    13.81800    241.00000    229.66761    0.004149
    13.82300    238.00000    229.57382    0.004202
    13.82800    235.00000    229.48018    0.004255
    13.83300    232.00000    229.38666    0.004310
    13.83800    229.00000    229.29328    0.004367
    13.84300    226.00000    229.20004    0.004425
    13.84800    224.00000    229.10693    0.004464
    13.85300    222.00000    229.01396    0.004505
    13.85800    221.00000    228.92112    0.004525
    13.86300    220.00000    228.82842    0.004545
    13.86800    221.00000    228.73585    0.004525
    13.87300    222.00000    228.64342    0.004505
    13.87800    225.00000    228.55112    0.004444
    13.88300    227.00000    228.45895    0.004405
    13.88800    229.00000    228.36692    0.004367
    13.89300    232.00000    228.27502    0.004310
    13.89800    234.00000    228.18326    0.004274
    13.90300    236.00000    228.09163    0.004237
    13.90800    237.00000    228.00014    0.004219
    13.91300    238.00000    227.90879    0.004202
    13.91800    239.00000    227.81757    0.004184
    13.92300    240.00000    227.72650    0.004167
    13.92800    241.00000    227.63556    0.004149
    13.93300    242.00000    227.54478    0.004132
    13.93800    243.00000    227.45414    0.004115
    13.94300    244.00000    227.36366    0.004098
    13.94800    245.00000    227.27334    0.004082
    13.95300    245.00000    227.18319    0.004082
    13.95800    245.00000    227.09322    0.004082
    13.96300    244.00000    227.00345    0.004098
    13.96800    243.00000    226.91387    0.004115
    13.97300    241.00000    226.82451    0.004149
    13.97800    240.00000    226.73537    0.004167
    13.98300    238.00000    226.64648    0.004202
    13.98800    237.00000    226.55784    0.004219
    13.99300    236.00000    226.46948    0.004237
    13.99800    234.00000    226.38142    0.004274
    14.00300    234.00000    226.29368    0.004274
    14.00800    233.00000    226.20628    0.004292
    14.01300    233.00000    226.11927    0.004292
    14.01800    232.00000    226.03268    0.004310
    14.02300    232.00000    225.94658    0.004310
    14.02800    231.00000    225.86103    0.004329
    14.03300    231.00000    225.77614    0.004329
    14.03800    231.00000    225.69207    0.004329
    14.04300    231.00000    225.60903    0.004329
    14.04800    230.00000    225.52734    0.004348
    14.05300    229.00000    225.44746    0.004367
    14.05800    228.00000    225.37004    0.004386
    14.06300    227.00000    225.29600    0.004405
    14.06800    226.00000    225.22657    0.004425
    14.07300    225.00000    225.16344    0.004444
    14.07800    225.00000    225.10880    0.004444
    14.08300    225.00000    225.06542    0.004444
    14.08800    225.00000    225.03675    0.004444
    14.09300    226.00000    225.02693    0.004425
    14.09800    227.00000    225.04078    0.004405
    14.10300    229.00000    225.08377    0.004367
    14.10800    230.00000    225.16192    0.004348
    14.11300    232.00000    225.28169    0.004310
    14.11800    232.00000    225.44980    0.004310
    14.12300    233.00000    225.67314    0.004292
    14.12800    233.00000    225.95861    0.004292
    14.13300    233.00000    226.31306    0.004292
    14.13800    233.00000    226.74321    0.004292
    14.14300    232.00000    227.25570    0.004310
    14.14800    232.00000    227.85712    0.004310
    14.15300    231.00000    228.55405    0.004329
    14.15800    230.00000    229.35324    0.004348
    14.16300    231.00000    230.26166    0.004329
    14.16800    232.00000    231.28671    0.004310
    14.17300    235.00000    232.43627    0.004255
    14.17800    237.00000    233.71890    0.004219
    14.18300    240.00000    235.14407    0.004167
    14.18800    243.00000    236.72244    0.004115
    14.19300    246.00000    238.46664    0.004065
    14.19800    249.00000    240.39539    0.004016
    14.20300    250.00000    242.52251    0.004000
    14.20800    251.00000    244.81746    0.003984
    14.21300    250.00000    247.31828    0.004000
    14.21800    249.00000    250.05362    0.004016
    14.22300    248.00000    253.04634    0.004032
    14.22800    247.00000    256.32417    0.004049
    14.23300    247.00000    259.93402    0.004049
    14.23800    248.00000    263.91623    0.004032
    14.24300    249.00000    268.16147    0.004016
    14.24800    252.00000    272.67571    0.003968
    14.25300    256.00000    277.57788    0.003906
    14.25800    261.00000    282.91515    0.003831
    14.26300    266.00000    288.72933    0.003759
    14.26800    273.00000    295.06788    0.003663
    14.27300    280.00000    301.98492    0.003571
    14.27800    288.00000    309.54259    0.003472
    14.28300    297.00000    317.81268    0.003367
    14.28800    308.00000    326.87866    0.003247
    14.29300    319.00000    336.83833    0.003135
    14.29800    332.00000    347.80732    0.003012
    14.30300    346.00000    359.92366    0.002890
    14.30800    362.00000    373.35400    0.002762
    14.31300    379.00000    388.30187    0.002639
    14.31800    400.00000    405.01833    0.002500
    14.32300    423.00000    423.81479    0.002364
    14.32800    453.00000    445.07669    0.002208
    14.33300    486.00000    469.27482    0.002058
    14.33800    526.00000    496.96813    0.001901
    14.34300    572.00000    528.78855    0.001748
    14.34800    624.00000    565.39571    0.001603
    14.35300    684.00000    607.38854    0.001462
    14.35800    748.00000    655.16476    0.001337
    14.36300    817.00000    708.72921    0.001224
    14.36800    885.00000    767.46885    0.001130
    14.37300    951.00000    829.93331    0.001052
    14.37800   1016.00000    893.67912    0.000984
    14.38300   1066.00000    955.24531    0.000938
    14.38800   1115.00000   1010.31885    0.000897
    14.39300   1134.00000   1054.11749    0.000882
    14.39800   1153.00000   1081.96895    0.000867
    14.40300   1135.00000   1090.01211    0.000881
    14.40800   1114.00000   1075.90183    0.000898
    14.41300   1062.00000   1039.36823    0.000942
    14.41800   1004.00000    982.46740    0.000996
    14.42300    928.00000    909.39592    0.001078
    14.42800    846.00000    825.86864    0.001182
    14.43300    760.00000    738.22929    0.001316
    14.43800    673.00000    652.54371    0.001486
    14.44300    594.00000    573.87393    0.001684
    14.44800    523.00000    505.83213    0.001912
    14.45300    463.00000    450.43461    0.002160
    14.45800    418.00000    408.21893    0.002392
    14.46300    381.00000    378.54477    0.002625
    14.46800    362.00000    359.97792    0.002762
    14.47300    346.00000    350.66266    0.002890
    14.47800    345.00000    348.61575    0.002899
    14.48300    346.00000    351.91358    0.002890
    14.48800    354.00000    358.77843    0.002825
    14.49300    363.00000    367.59364    0.002755
    14.49800    373.00000    376.88601    0.002681
    14.50300    383.00000    385.31023    0.002611
    14.50800    390.00000    391.65814    0.002564
    14.51300    396.00000    394.90221    0.002525
    14.51800    396.00000    394.27125    0.002525
    14.52300    394.00000    389.34595    0.002538
    14.52800    388.00000    380.14661    0.002577
    14.53300    379.00000    367.16567    0.002639
    14.53800    366.00000    351.30082    0.002732
    14.54300    350.00000    333.69309    0.002857
    14.54800    334.00000    315.53046    0.002994
    14.55300    316.00000    297.88280    0.003165
    14.55800    299.00000    281.59612    0.003344
    14.56300    283.00000    267.24339    0.003534
    14.56800    269.00000    255.12061    0.003717
    14.57300    258.00000    245.27750    0.003876
    14.57800    248.00000    237.57141    0.004032
    14.58300    241.00000    231.73060    0.004149
    14.58800    235.00000    227.40587    0.004255
    14.59300    232.00000    224.24985    0.004310
    14.59800    229.00000    222.10172    0.004367
    14.60300    228.00000    220.67751    0.004386
    14.60800    227.00000    219.72057    0.004405
    14.61300    227.00000    219.05730    0.004405
    14.61800    227.00000    218.58273    0.004405
    14.62300    226.00000    218.22687    0.004425
    14.62800    225.00000    217.94503    0.004444
    14.63300    224.00000    217.70971    0.004464
    14.63800    223.00000    217.50444    0.004484
    14.64300    222.00000    217.31956    0.004505
    14.64800    221.00000    217.14936    0.004525
    14.65300    219.00000    216.99041    0.004566
    14.65800    218.00000    216.84055    0.004587
    14.66300    217.00000    216.69830    0.004608
    14.66800    216.00000    216.56259    0.004630
    14.67300    215.00000    216.43260    0.004651
    14.67800    214.00000    216.30765    0.004673
    14.68300    214.00000    216.18717    0.004673
    14.68800    215.00000    216.07068    0.004651
    14.69300    215.00000    215.95775    0.004651
    14.69800    216.00000    215.84803    0.004630
    14.70300    218.00000    215.74119    0.004587
    14.70800    219.00000    215.63694    0.004566
    14.71300    221.00000    215.53505    0.004525
    14.71800    222.00000    215.43529    0.004505
    14.72300    224.00000    215.33747    0.004464
    14.72800    225.00000    215.24140    0.004444
    14.73300    226.00000    215.14692    0.004425
    14.73800    226.00000    215.05390    0.004425
    14.74300    227.00000    214.96221    0.004405
    14.74800    227.00000    214.87172    0.004405
    14.75300    227.00000    214.78233    0.004405
    14.75800    226.00000    214.69393    0.004425
    14.76300    225.00000    214.60643    0.004444
    14.76800    223.00000    214.51974    0.004484
    14.77300    221.00000    214.43377    0.004525
    14.77800    218.00000    214.34843    0.004587
    14.78300    216.00000    214.26366    0.004630
    14.78800    213.00000    214.17935    0.004695
    14.79300    211.00000    214.09542    0.004739
    14.79800    210.00000    214.01180    0.004762
    14.80300    210.00000    213.92840    0.004762
    14.80800    211.00000    213.84511    0.004739
    14.81300    212.00000    213.76182    0.004717
    14.81800    214.00000    213.67839    0.004673
    14.82300    215.00000    213.59467    0.004651
    14.82800    217.00000    213.51040    0.004608
    14.83300    219.00000    213.42527    0.004566
    14.83800    220.00000    213.33877    0.004545
    14.84300    220.00000    213.25006    0.004545
    14.84800    219.00000    213.15737    0.004566
    14.85300    218.00000    213.05423    0.004587
    14.85800    217.00000    212.94058    0.004608
    14.86300    216.00000    212.86522    0.004630
    14.86800    215.00000    212.79241    0.004651
    14.87300    215.00000    212.72479    0.004651
    14.87800    216.00000    212.65729    0.004630
    14.88300    216.00000    212.58990    0.004630
    14.88800    217.00000    212.52262    0.004608
    14.89300    217.00000    212.45545    0.004608
    14.89800    215.00000    212.38839    0.004651
    14.90300    214.00000    212.32144    0.004673
    14.90800    211.00000    212.25461    0.004739
    14.91300    208.00000    212.18789    0.004808
    14.91800    206.00000    212.12127    0.004854
    14.92300    203.00000    212.05477    0.004926
    14.92800    201.00000    211.98838    0.004975
    14.93300    200.00000    211.92210    0.005000
    14.93800    201.00000    211.85593    0.004975
    14.94300    203.00000    211.78988    0.004926
    14.94800    206.00000    211.72393    0.004854
    14.95300    208.00000    211.65809    0.004808
    14.95800    211.00000    211.59236    0.004739
    14.96300    215.00000    211.52674    0.004651
    14.96800    218.00000    211.46123    0.004587
    14.97300    220.00000    211.39583    0.004545
    14.97800    222.00000    211.33055    0.004505
    14.98300    223.00000    211.26536    0.004484
    14.98800    224.00000    211.20029    0.004464
    14.99300    224.00000    211.13533    0.004464
    14.99800    224.00000    211.07048    0.004464
    15.00300    224.00000    211.00573    0.004464
    15.00800    223.00000    210.94110    0.004484
    15.01300    222.00000    210.87657    0.004505
    15.01800    221.00000    210.81215    0.004525
    15.02300    220.00000    210.74784    0.004545
    15.02800    219.00000    210.68364    0.004566
    15.03300    219.00000    210.61954    0.004566
    15.03800    218.00000    210.55555    0.004587
    15.04300    217.00000    210.49167    0.004608
    15.04800    216.00000    210.42790    0.004630
    15.05300    215.00000    210.36424    0.004651
    15.05800    214.00000    210.30068    0.004673
    15.06300    212.00000    210.23723    0.004717
    15.06800    210.00000    210.17388    0.004762
    15.07300    209.00000    210.11065    0.004785
    15.07800    208.00000    210.04751    0.004808
    15.08300    208.00000    209.98449    0.004808
    15.08800    209.00000    209.92157    0.004785
    15.09300    210.00000    209.85876    0.004762
    15.09800    212.00000    209.79605    0.004717
    15.10300    213.00000    209.73345    0.004695
    15.10800    214.00000    209.67096    0.004673
    15.11300    215.00000    209.60857    0.004651
    15.11800    214.00000    209.54629    0.004673
    15.12300    213.00000    209.48411    0.004695
    15.12800    212.00000    209.42204    0.004717
    15.13300    210.00000    209.36007    0.004762
    15.13800    208.00000    209.29821    0.004808
    15.14300    206.00000    209.23645    0.004854
    15.14800    205.00000    209.17480    0.004878
    15.15300    206.00000    209.11325    0.004854
    15.15800    207.00000    209.05180    0.004831
    15.16300    209.00000    208.99046    0.004785
    15.16800    212.00000    208.92922    0.004717
    15.17300    216.00000    208.86809    0.004630
    15.17800    220.00000    208.80706    0.004545
    15.18300    222.00000    208.74613    0.004505
    15.18800    224.00000    208.68531    0.004464
    15.19300    225.00000    208.62459    0.004444
    15.19800    225.00000    208.56398    0.004444
    15.20300    223.00000    208.50346    0.004484
    15.20800    221.00000    208.44305    0.004525
    15.21300    218.00000    208.38274    0.004587
    15.21800    215.00000    208.32254    0.004651
    15.22300    211.00000    208.26243    0.004739
    15.22800    207.00000    208.20243    0.004831
    15.23300    204.00000    208.14253    0.004902
    15.23800    201.00000    208.08273    0.004975
    15.24300    199.00000    208.02304    0.005025
    15.24800    198.00000    207.96344    0.005051
    15.25300    197.00000    207.90395    0.005076
    15.25800    197.00000    207.84456    0.005076
    15.26300    198.00000    207.78527    0.005051
    15.26800    200.00000    207.72608    0.005000
    15.27300    202.00000    207.66699    0.004950
    15.27800    204.00000    207.60800    0.004902
    15.28300    206.00000    207.54911    0.004854
    15.28800    208.00000    207.49033    0.004808
    15.29300    210.00000    207.43164    0.004762
    15.29800    212.00000    207.37305    0.004717
    15.30300    213.00000    207.31457    0.004695
    15.30800    214.00000    207.25618    0.004673
    15.31300    216.00000    207.19789    0.004630
    15.31800    216.00000    207.13970    0.004630
    15.32300    217.00000    207.08161    0.004608
    15.32800    217.00000    207.02362    0.004608
    15.33300    218.00000    206.96573    0.004587
    15.33800    218.00000    206.90793    0.004587
    15.34300    219.00000    206.85024    0.004566
    15.34800    219.00000    206.79264    0.004566
    15.35300    218.00000    206.73515    0.004587
    15.35800    218.00000    206.67775    0.004587
    15.36300    217.00000    206.62044    0.004608
    15.36800    217.00000    206.56324    0.004608
    15.37300    216.00000    206.50613    0.004630
    15.37800    215.00000    206.44913    0.004651
    15.38300    214.00000    206.39221    0.004673
    15.38800    213.00000    206.33540    0.004695
    15.39300    212.00000    206.27868    0.004717
    15.39800    212.00000    206.22206    0.004717
    15.40300    213.00000    206.16554    0.004695
    15.40800    213.00000    206.10911    0.004695
    15.41300    214.00000    206.05278    0.004673
    15.41800    215.00000    205.99655    0.004651
    15.42300    216.00000    205.94041    0.004630
    15.42800    217.00000    205.88436    0.004608
    15.43300    218.00000    205.82842    0.004587
    15.43800    219.00000    205.77257    0.004566
    15.44300    218.00000    205.71681    0.004587
    15.44800    217.00000    205.66115    0.004608
    15.45300    216.00000    205.60558    0.004630
    15.45800    214.00000    205.55011    0.004673
    15.46300    212.00000    205.49473    0.004717
    15.46800    210.00000    205.43945    0.004762
    15.47300    209.00000    205.38427    0.004785
    15.47800    208.00000    205.32917    0.004808
    15.48300    207.00000    205.27417    0.004831
    15.48800    208.00000    205.21927    0.004808
    15.49300    208.00000    205.16446    0.004808
    15.49800    210.00000    205.10974    0.004762
    15.50300    211.00000    205.05511    0.004739
    15.50800    211.00000    205.00058    0.004739
    15.51300    212.00000    204.94615    0.004717
    15.51800    212.00000    204.89180    0.004717
    15.52300    212.00000    204.83755    0.004717
    15.52800    212.00000    204.78339    0.004717
    15.53300    212.00000    204.72932    0.004717
    15.53800    213.00000    204.67535    0.004695
    15.54300    214.00000    204.62146    0.004673
    15.54800    214.00000    204.56767    0.004673
    15.55300    215.00000    204.51397    0.004651
    15.55800    215.00000    204.46036    0.004651
    15.56300    216.00000    204.40685    0.004630
    15.56800    216.00000    204.35342    0.004630
    15.57300    215.00000    204.30009    0.004651
    15.57800    214.00000    204.24685    0.004673
    15.58300    212.00000    204.19369    0.004717
    15.58800    211.00000    204.14063    0.004739
    15.59300    209.00000    204.08766    0.004785
    15.59800    208.00000    204.03478    0.004808
    15.60300    207.00000    203.98199    0.004831
    15.60800    206.00000    203.92929    0.004854
    15.61300    205.00000    203.87668    0.004878
    15.61800    204.00000    203.82415    0.004902
    15.62300    203.00000    203.77172    0.004926
    15.62800    201.00000    203.71938    0.004975
    15.63300    200.00000    203.66712    0.005000
    15.63800    198.00000    203.61496    0.005051
    15.64300    197.00000    203.56288    0.005076
    15.64800    196.00000    203.51089    0.005102
    15.65300    196.00000    203.45899    0.005102
    15.65800    196.00000    203.40718    0.005102
    15.66300    196.00000    203.35546    0.005102
    15.66800    197.00000    203.30382    0.005076
    15.67300    197.00000    203.25228    0.005076
    15.67800    197.00000    203.20082    0.005076
    15.68300    197.00000    203.14944    0.005076
    15.68800    197.00000    203.09816    0.005076
    15.69300    197.00000    203.04696    0.005076
    15.69800    197.00000    202.99584    0.005076
    15.70300    197.00000    202.94482    0.005076
    15.70800    198.00000    202.89388    0.005051
    15.71300    198.00000    202.84303    0.005051
    15.71800    200.00000    202.79226    0.005000
    15.72300    202.00000    202.74158    0.004950
    15.72800    204.00000    202.69098    0.004902
    15.73300    206.00000    202.64047    0.004854
    15.73800    207.00000    202.59005    0.004831
    15.74300    208.00000    202.53971    0.004808
    15.74800    208.00000    202.48946    0.004808
    15.75300    208.00000    202.43929    0.004808
    15.75800    208.00000    202.38920    0.004808
    15.76300    207.00000    202.33920    0.004831
    15.76800    207.00000    202.28929    0.004831
    15.77300    206.00000    202.23946    0.004854
    15.77800    206.00000    202.18971    0.004854
    15.78300    206.00000    202.14005    0.004854
    15.78800    206.00000    202.09047    0.004854
    15.79300    207.00000    202.04097    0.004831
    15.79800    207.00000    201.99156    0.004831
    15.80300    207.00000    201.94223    0.004831
    15.80800    207.00000    201.89298    0.004831
    15.81300    207.00000    201.84382    0.004831
    15.81800    206.00000    201.79473    0.004854
    15.82300    205.00000    201.74574    0.004878
    15.82800    204.00000    201.69682    0.004902
    15.83300    204.00000    201.64798    0.004902
    15.83800    203.00000    201.59923    0.004926
    15.84300    203.00000    201.55056    0.004926
    15.84800    202.00000    201.50197    0.004950
    15.85300    203.00000    201.45346    0.004926
    15.85800    204.00000    201.40503    0.004902
    15.86300    205.00000    201.35669    0.004878
    15.86800    206.00000    201.30843    0.004854
    15.87300    208.00000    201.26027    0.004808
    15.87800    209.00000    201.21222    0.004785
    15.88300    210.00000    201.16430    0.004762
    15.88800    211.00000    201.11655    0.004739
    15.89300    211.00000    201.06899    0.004739
    15.89800    210.00000    201.02168    0.004762
    15.90300    209.00000    200.97467    0.004785
    15.90800    206.00000    200.92806    0.004854
    15.91300    204.00000    200.88199    0.004902
    15.91800    203.00000    200.83666    0.004926
    15.92300    201.00000    200.79240    0.004975
    15.92800    201.00000    200.74971    0.004975
    15.93300    201.00000    200.70934    0.004975
    15.93800    202.00000    200.67240    0.004950
    15.94300    204.00000    200.64048    0.004902
    15.94800    205.00000    200.61580    0.004878
    15.95300    206.00000    200.60134    0.004854
    15.95800    205.00000    200.60100    0.004878
    15.96300    204.00000    200.61971    0.004902
    15.96800    203.00000    200.66350    0.004926
    15.97300    201.00000    200.73955    0.004975
    15.97800    199.00000    200.85610    0.005025
    15.98300    198.00000    201.02239    0.005051
    15.98800    197.00000    201.24850    0.005076
    15.99300    196.00000    201.54510    0.005102
    15.99800    196.00000    201.92335    0.005102
    16.00300    197.00000    202.39460    0.005076
    16.00800    197.00000    202.97036    0.005076
    16.01300    198.00000    203.66216    0.005051
    16.01800    198.00000    204.48155    0.005051
    16.02300    198.00000    205.44016    0.005051
    16.02800    198.00000    206.54981    0.005051
    16.03300    198.00000    207.82263    0.005051
    16.03800    199.00000    209.27131    0.005025
    16.04300    200.00000    210.90923    0.005000
    16.04800    202.00000    212.75071    0.004950
    16.05300    204.00000    214.81124    0.004902
    16.05800    206.00000    217.10771    0.004854
    16.06300    209.00000    219.65865    0.004785
    16.06800    214.00000    222.48451    0.004673
    16.07300    218.00000    225.60799    0.004587
    16.07800    222.00000    229.05438    0.004505
    16.08300    226.00000    232.85186    0.004425
    16.08800    231.00000    237.03209    0.004329
    16.09300    235.00000    241.63084    0.004255
    16.09800    240.00000    246.68872    0.004167
    16.10300    245.00000    252.25220    0.004082
    16.10800    252.00000    258.37501    0.003968
    16.11300    259.00000    265.12001    0.003861
    16.11800    268.00000    272.56232    0.003731
    16.12300    277.00000    280.79510    0.003610
    16.12800    290.00000    289.95091    0.003448
    16.13300    303.00000    300.20925    0.003300
    16.13800    318.00000    311.54873    0.003145
    16.14300    334.00000    323.73205    0.002994
    16.14800    353.00000    337.33203    0.002833
    16.15300    373.00000    352.64604    0.002681
    16.15800    397.00000    369.64467    0.002519
    16.16300    422.00000    388.84415    0.002370
    16.16800    450.00000    410.69420    0.002222
    16.17300    481.00000    435.70156    0.002079
    16.17800    516.00000    464.46125    0.001938
    16.18300    555.00000    497.64020    0.001802
    16.18800    597.00000    535.93224    0.001675
    16.19300    647.00000    579.97368    0.001546
    16.19800    699.00000    630.21136    0.001431
    16.20300    757.00000    686.72399    0.001321
    16.20800    816.00000    749.01109    0.001225
    16.21300    878.00000    815.78193    0.001139
    16.21800    940.00000    884.79344    0.001064
    16.22300    992.00000    952.79654    0.001008
    16.22800   1044.00000   1015.64587    0.000958
    16.23300   1075.00000   1068.60576    0.000930
    16.23800   1103.00000   1106.84544    0.000907
    16.24300   1101.00000   1126.06795    0.000908
    16.24800   1091.00000   1123.17260    0.000917
    16.25300   1054.00000   1096.82368    0.000949
    16.25800   1003.00000   1047.79603    0.000997
    16.26300    934.00000    978.99499    0.001071
    16.26800    852.00000    895.11364    0.001174
    16.27300    765.00000    801.98853    0.001307
    16.27800    672.00000    705.80165    0.001488
    16.28300    583.00000    612.30156    0.001715
    16.28800    501.00000    526.18452    0.001996
    16.29300    425.00000    450.72016    0.002353
    16.29800    368.00000    387.64666    0.002717
    16.30300    315.00000    337.30420    0.003175
    16.30800    285.00000    298.93515    0.003509
    16.31300    256.00000    271.06170    0.003906
    16.31800    247.00000    251.85772    0.004049
    16.32300    238.00000    239.45560    0.004202
    16.32800    237.00000    232.15868    0.004219
    16.33300    235.00000    228.55696    0.004255
    16.33800    235.00000    227.56275    0.004255
    16.34300    235.00000    228.39127    0.004255
    16.34800    234.00000    230.51117    0.004274
    16.35300    233.00000    233.58477    0.004292
    16.35800    231.00000    237.40963    0.004329
    16.36300    229.00000    241.85104    0.004367
    16.36800    228.00000    246.88049    0.004386
    16.37300    227.00000    252.81505    0.004405
    16.37800    228.00000    259.35041    0.004386
    16.38300    230.00000    266.60757    0.004348
    16.38800    234.00000    274.60415    0.004274
    16.39300    240.00000    283.40030    0.004167
    16.39800    248.00000    293.06261    0.004032
    16.40300    259.00000    303.66518    0.003861
    16.40800    271.00000    315.29077    0.003690
    16.41300    288.00000    328.03237    0.003472
    16.41800    306.00000    341.99487    0.003268
    16.42300    327.00000    357.29731    0.003058
    16.42800    349.00000    374.07553    0.002865
    16.43300    374.00000    392.48552    0.002674
    16.43800    399.00000    412.70766    0.002506
    16.44300    426.00000    434.95213    0.002347
    16.44800    453.00000    459.46578    0.002208
    16.45300    480.00000    486.54084    0.002083
    16.45800    507.00000    516.52591    0.001972
    16.46300    537.00000    549.83926    0.001862
    16.46800    569.00000    586.98441    0.001757
    16.47300    607.00000    628.56673    0.001647
    16.47800    649.00000    675.30897    0.001541
    16.48300    698.00000    728.06126    0.001433
    16.48800    754.00000    787.79900    0.001326
    16.49300    815.00000    855.59950    0.001227
    16.49800    887.00000    932.58606    0.001127
    16.50300    960.00000   1019.82807    0.001042
    16.50800   1043.00000   1118.18816    0.000959
    16.51300   1126.00000   1228.11400    0.000888
    16.51800   1216.00000   1349.38335    0.000822
    16.52300   1306.00000   1480.82548    0.000766
    16.52800   1408.00000   1620.05743    0.000710
    16.53300   1510.00000   1763.28619    0.000662
    16.53800   1629.00000   1905.23277    0.000614
    16.54300   1749.00000   2039.22757    0.000572
    16.54800   1878.00000   2157.50971    0.000532
    16.55300   2009.00000   2251.74000    0.000498
    16.55800   2125.00000   2313.72071    0.000471
    16.56300   2235.00000   2336.30716    0.000447
    16.56800   2306.00000   2314.47543    0.000434
    16.57300   2349.00000   2246.42067    0.000426
    16.57800   2342.00000   2134.37894    0.000427
    16.58300   2278.00000   1984.73384    0.000439
    16.58800   2175.00000   1807.14976    0.000460
    16.59300   2005.00000   1612.97645    0.000499
    16.59800   1818.00000   1413.54616    0.000550
    16.60300   1584.00000   1218.88026    0.000631
    16.60800   1350.00000   1036.94646    0.000741
    16.61300   1119.00000    873.36159    0.000894
    16.61800    890.00000    731.40153    0.001124
    16.62300    713.00000    612.22700    0.001403
    16.62800    535.00000    515.26063    0.001869
    16.63300    428.00000    438.65151    0.002336
    16.63800    326.00000    379.75900    0.003067
    16.64300    274.00000    335.59436    0.003650
    16.64800    231.00000    303.17608    0.004329
    16.65300    213.00000    279.77812    0.004695
    16.65800    203.00000    263.07184    0.004926
    16.66300    201.00000    251.17792    0.004975
    16.66800    203.00000    242.65299    0.004926
    16.67300    205.00000    236.43620    0.004878
    16.67800    208.00000    231.77803    0.004808
    16.68300    209.00000    228.16706    0.004785
    16.68800    208.00000    225.26460    0.004808
    16.69300    208.00000    222.85151    0.004808
    16.69800    207.00000    220.78810    0.004831
    16.70300    207.00000    218.98564    0.004831
    16.70800    206.00000    217.38714    0.004854
    16.71300    206.00000    215.95501    0.004854
    16.71800    207.00000    214.66339    0.004831
    16.72300    208.00000    213.49368    0.004808
    16.72800    209.00000    212.43174    0.004785
    16.73300    210.00000    211.46645    0.004762
    16.73800    212.00000    210.58884    0.004717
    16.74300    214.00000    209.79157    0.004673
    16.74800    214.00000    209.06877    0.004673
    16.75300    215.00000    208.41585    0.004651
    16.75800    215.00000    207.82961    0.004651
    16.76300    214.00000    207.30855    0.004673
    16.76800    213.00000    206.85372    0.004695
    16.77300    212.00000    206.47147    0.004717
    16.77800    211.00000    206.19131    0.004739
    16.78300    209.00000    206.01870    0.004785
    16.78800    207.00000    205.74059    0.004831
    16.79300    205.00000    205.44706    0.004878
    16.79800    203.00000    205.18835    0.004926
    16.80300    201.00000    204.96900    0.004975
    16.80800    200.00000    204.78924    0.005000
    16.81300    199.00000    204.64988    0.005025
    16.81800    198.00000    204.55240    0.005051
    16.82300    199.00000    204.49896    0.005025
    16.82800    199.00000    204.49241    0.005025
    16.83300    200.00000    204.53656    0.005000
    16.83800    201.00000    204.63664    0.004975
    16.84300    201.00000    204.79988    0.004975
    16.84800    201.00000    205.03632    0.004975
    16.85300    201.00000    205.36024    0.004975
    16.85800    200.00000    205.79290    0.005000
    16.86300    199.00000    206.36852    0.005025
    16.86800    198.00000    207.15063    0.005051
    16.87300    198.00000    208.33233    0.005051
    16.87800    198.00000    210.01872    0.005051
    16.88300    198.00000    211.10096    0.005051
    16.88800    199.00000    211.67651    0.005025
    16.89300    201.00000    212.27990    0.004975
    16.89800    204.00000    212.99324    0.004902
    16.90300    207.00000    213.83037    0.004831
    16.90800    209.00000    214.80608    0.004785
    16.91300    211.00000    215.93607    0.004739
    16.91800    214.00000    217.23722    0.004673
    16.92300    216.00000    218.72792    0.004630
    16.92800    218.00000    220.42853    0.004587
    16.93300    221.00000    222.36212    0.004525
    16.93800    222.00000    224.55530    0.004505
    16.94300    224.00000    227.03915    0.004464
    16.94800    224.00000    229.85035    0.004464
    16.95300    225.00000    233.03231    0.004444
    16.95800    226.00000    236.63623    0.004425
    16.96300    227.00000    240.72218    0.004405
    16.96800    229.00000    245.35998    0.004367
    16.97300    231.00000    250.62975    0.004329
    16.97800    235.00000    256.62220    0.004255
    16.98300    240.00000    263.43857    0.004167
    16.98800    247.00000    271.19031    0.004049
    16.99300    257.00000    279.99855    0.003891
    16.99800    268.00000    289.99332    0.003731
    17.00300    280.00000    301.31234    0.003571
    17.00800    293.00000    314.09819    0.003413
    17.01300    309.00000    328.48184    0.003236
    17.01800    324.00000    344.58233    0.003086
    17.02300    343.00000    362.77602    0.002915
    17.02800    362.00000    383.63277    0.002762
    17.03300    388.00000    407.11194    0.002577
    17.03800    414.00000    433.43824    0.002415
    17.04300    447.00000    462.95377    0.002237
    17.04800    481.00000    496.05636    0.002079
    17.05300    524.00000    533.20831    0.001908
    17.05800    569.00000    574.94217    0.001757
    17.06300    622.00000    621.86037    0.001608
    17.06800    677.00000    674.62397    0.001477
    17.07300    737.00000    733.92541    0.001357
    17.07800    801.00000    800.43993    0.001248
    17.08300    870.00000    874.75265    0.001149
    17.08800    944.00000    957.26175    0.001059
    17.09300   1024.00000   1048.06456    0.000977
    17.09800   1113.00000   1146.84085    0.000898
    17.10300   1206.00000   1252.75495    0.000829
    17.10800   1310.00000   1364.40356    0.000763
    17.11300   1418.00000   1479.83657    0.000705
    17.11800   1542.00000   1596.67260    0.000649
    17.12300   1666.00000   1712.31944    0.000600
    17.12800   1805.00000   1824.29621    0.000554
    17.13300   1943.00000   1930.64211    0.000515
    17.13800   2088.00000   2030.38729    0.000479
    17.14300   2232.00000   2124.04000    0.000448
    17.14800   2374.00000   2213.99503    0.000421
    17.15300   2516.00000   2304.70698    0.000397
    17.15800   2651.00000   2402.48110    0.000377
    17.16300   2784.00000   2514.87072    0.000359
    17.16800   2918.00000   2649.82938    0.000343
    17.17300   3052.00000   2814.79413    0.000328
    17.17800   3204.00000   3015.78295    0.000312
    17.18300   3371.00000   3256.51016    0.000297
    17.18800   3568.00000   3537.52438    0.000280
    17.19300   3802.00000   3855.42223    0.000263
    17.19800   4059.00000   4202.24281    0.000246
    17.20300   4360.00000   4565.17920    0.000229
    17.20800   4666.00000   4926.74753    0.000214
    17.21300   4986.00000   5265.52380    0.000201
    17.21800   5292.00000   5557.49762    0.000189
    17.22300   5522.00000   5778.01571    0.000181
    17.22800   5743.00000   5904.22288    0.000174
    17.23300   5764.00000   5917.85860    0.000173
    17.23800   5786.00000   5808.16577    0.000173
    17.24300   5560.00000   5574.40270    0.000180
    17.24800   5319.00000   5227.08725    0.000188
    17.25300   4889.00000   4787.10524    0.000205
    17.25800   4421.00000   4282.60166    0.000226
    17.26300   3875.00000   3744.67415    0.000258
    17.26800   3300.00000   3203.27884    0.000303
    17.27300   2750.00000   2684.22418    0.000364
    17.27800   2214.00000   2207.40802    0.000452
    17.28300   1750.00000   1786.11142    0.000571
    17.28800   1351.00000   1427.13068    0.000740
    17.29300   1020.00000   1131.55391    0.000980
    17.29800    781.00000    895.97469    0.001280
    17.30300    582.00000    713.91082    0.001718
    17.30800    472.00000    577.20376    0.002119
    17.31300    378.00000    477.22113    0.002646
    17.31800    339.00000    405.75795    0.002950
    17.32300    304.00000    355.60696    0.003289
    17.32800    292.00000    320.82902    0.003425
    17.33300    280.00000    296.79045    0.003571
    17.33800    273.00000    280.04712    0.003663
    17.34300    267.00000    268.14831    0.003745
    17.34800    259.00000    259.41760    0.003861
    17.35300    251.00000    252.74783    0.003984
    17.35800    243.00000    247.42943    0.004115
    17.36300    235.00000    243.01818    0.004255
    17.36800    230.00000    239.23989    0.004348
    17.37300    226.00000    235.92552    0.004425
    17.37800    223.00000    232.96926    0.004484
    17.38300    221.00000    230.30251    0.004525
    17.38800    220.00000    227.87845    0.004545
    17.39300    219.00000    225.66311    0.004566
    17.39800    217.00000    223.63034    0.004608
    17.40300    216.00000    221.75905    0.004630
    17.40800    215.00000    220.03164    0.004651
    17.41300    213.00000    218.43305    0.004695
    17.41800    212.00000    216.95029    0.004717
    17.42300    210.00000    215.57197    0.004762
    17.42800    209.00000    214.28811    0.004785
    17.43300    209.00000    213.08994    0.004785
    17.43800    209.00000    211.96973    0.004785
    17.44300    210.00000    210.92071    0.004762
    17.44800    212.00000    209.93702    0.004717
    17.45300    214.00000    209.01372    0.004673
    17.45800    216.00000    208.14685    0.004630
    17.46300    217.00000    207.33368    0.004608
    17.46800    219.00000    206.57300    0.004566
    17.47300    220.00000    205.86554    0.004545
    17.47800    221.00000    205.21462    0.004525
    17.48300    221.00000    204.62686    0.004525
    17.48800    222.00000    204.11315    0.004505
    17.49300    223.00000    203.68957    0.004484
    17.49800    225.00000    203.37826    0.004444
    17.50300    227.00000    203.20772    0.004405
    17.50800    229.00000    203.21132    0.004367
    17.51300    230.00000    203.41077    0.004348
    17.51800    231.00000    203.86382    0.004329
    17.52300    231.00000    204.87602    0.004329
    17.52800    231.00000    206.36108    0.004329
    17.53300    231.00000    208.42973    0.004329
    17.53800    231.00000    211.15217    0.004329
    17.54300    230.00000    214.63375    0.004348
    17.54800    232.00000    218.98469    0.004310
    17.55300    234.00000    224.31889    0.004274
    17.55800    239.00000    230.75337    0.004184
    17.56300    244.00000    238.40825    0.004098
    17.56800    254.00000    247.40700    0.003937
    17.57300    264.00000    257.87703    0.003788
    17.57800    276.00000    269.95070    0.003623
    17.58300    288.00000    283.76678    0.003472
    17.58800    301.00000    299.47222    0.003322
    17.59300    316.00000    317.22298    0.003165
    17.59800    331.00000    337.18267    0.003021
    17.60300    349.00000    359.51279    0.002865
    17.60800    368.00000    384.28534    0.002717
    17.61300    392.00000    411.71799    0.002551
    17.61800    417.00000    443.45467    0.002398
    17.62300    449.00000    479.53508    0.002227
    17.62800    483.00000    519.72059    0.002070
    17.63300    527.00000    562.97757    0.001898
    17.63800    571.00000    610.74814    0.001751
    17.64300    631.00000    663.74122    0.001585
    17.64800    691.00000    722.58723    0.001447
    17.65300    770.00000    788.03067    0.001299
    17.65800    852.00000    860.95875    0.001174
    17.66300    955.00000    942.43857    0.001047
    17.66800   1063.00000   1033.76464    0.000941
    17.67300   1194.00000   1136.51797    0.000838
    17.67800   1334.00000   1252.63602    0.000750
    17.68300   1497.00000   1384.48910    0.000668
    17.68800   1674.00000   1534.95194    0.000597
    17.69300   1874.00000   1707.44952    0.000534
    17.69800   2100.00000   1905.94366    0.000476
    17.70300   2350.00000   2134.81385    0.000426
    17.70800   2640.00000   2398.57657    0.000379
    17.71300   2951.00000   2701.38758    0.000339
    17.71800   3319.00000   3046.29012    0.000301
    17.72300   3699.00000   3434.21328    0.000270
    17.72800   4143.00000   3862.79076    0.000241
    17.73300   4589.00000   4325.15335    0.000218
    17.73800   5074.00000   4808.93110    0.000197
    17.74300   5559.00000   5295.75567    0.000180
    17.74800   5994.00000   5761.55143    0.000167
    17.75300   6428.00000   6177.82301    0.000156
    17.75800   6711.00000   6513.98628    0.000149
    17.76300   6969.00000   6740.57604    0.000143
    17.76800   7008.00000   6832.94583    0.000143
    17.77300   6975.00000   6774.90622    0.000143
    17.77800   6727.00000   6561.65093    0.000149
    17.78300   6364.00000   6201.30623    0.000157
    17.78800   5860.00000   5714.57134    0.000171
    17.79300   5240.00000   5132.30933    0.000191
    17.79800   4580.00000   4491.55029    0.000218
    17.80300   3870.00000   3830.82788    0.000258
    17.80800   3187.00000   3185.80681    0.000314
    17.81300   2556.00000   2585.88026    0.000391
    17.81800   1971.00000   2052.09484    0.000507
    17.82300   1529.00000   1596.48803    0.000654
    17.82800   1114.00000   1222.68919    0.000898
    17.83300    869.00000    927.45153    0.001151
    17.83800    629.00000    702.68429    0.001590
    17.84300    522.00000    537.56128    0.001916
    17.84800    415.00000    420.37255    0.002410
    17.85300    371.00000    339.92127    0.002695
    17.85800    332.00000    286.40462    0.003012
    17.86300    311.00000    251.82453    0.003215
    17.86800    293.00000    230.03718    0.003413
    17.87300    278.00000    216.56970    0.003597
    17.87800    263.00000    208.32163    0.003802
    17.88300    251.00000    203.23945    0.003984
    17.88800    240.00000    200.01969    0.004167
    17.89300    230.00000    197.86719    0.004348
    17.89800    222.00000    196.31368    0.004505
    17.90300    215.00000    195.09112    0.004651
    17.90800    210.00000    194.04820    0.004762
    17.91300    205.00000    193.09798    0.004878
    17.91800    202.00000    192.18549    0.004950
    17.92300    199.00000    191.26652    0.005025
    17.92800    197.00000    190.28745    0.005076
    17.93300    196.00000    189.12878    0.005102
    17.93800    197.00000    187.59367    0.005076
    17.94300    197.00000    186.19287    0.005076
    17.94800    199.00000    185.92547    0.005025
    17.95300    201.00000    185.89422    0.004975
    17.95800    203.00000    185.86298    0.004926
    17.96300    205.00000    185.83174    0.004878
    17.96800    207.00000    185.80051    0.004831
    17.97300    208.00000    185.76928    0.004808
    17.97800    207.00000    185.73804    0.004831
    17.98300    206.00000    185.70681    0.004854
    17.98800    205.00000    185.67558    0.004878
    17.99300    202.00000    185.64436    0.004950
    17.99800    199.00000    185.61313    0.005025
    18.00300    195.00000    185.58191    0.005128
    18.00800    192.00000    185.55068    0.005208
    18.01300    190.00000    185.51946    0.005263
    18.01800    188.00000    185.48824    0.005319
    18.02300    187.00000    185.45702    0.005348
    18.02800    187.00000    185.42580    0.005348
    18.03300    189.00000    185.39457    0.005291
    18.03800    191.00000    185.36335    0.005236
    18.04300    194.00000    185.33213    0.005155
    18.04800    196.00000    185.30091    0.005102
    18.05300    198.00000    185.26969    0.005051
    18.05800    200.00000    185.23847    0.005000
    18.06300    200.00000    185.20724    0.005000
    18.06800    199.00000    185.17602    0.005025
    18.07300    198.00000    185.14479    0.005051
    18.07800    196.00000    185.11357    0.005102
    18.08300    194.00000    185.08234    0.005155
    18.08800    192.00000    185.05111    0.005208
    18.09300    190.00000    185.01988    0.005263
    18.09800    189.00000    184.98865    0.005291
    18.10300    188.00000    184.95741    0.005319
    18.10800    188.00000    184.92618    0.005319
    18.11300    188.00000    184.89494    0.005319
    18.11800    189.00000    184.86370    0.005291
    18.12300    189.00000    184.83246    0.005291
    18.12800    190.00000    184.80121    0.005263
    18.13300    190.00000    184.76996    0.005263
    18.13800    190.00000    184.73871    0.005263
    18.14300    190.00000    184.70746    0.005263
    18.14800    190.00000    184.67620    0.005263
    18.15300    190.00000    184.64494    0.005263
    18.15800    189.00000    184.61368    0.005291
    18.16300    188.00000    184.58241    0.005319
    18.16800    186.00000    184.55114    0.005376
    18.17300    185.00000    184.51986    0.005405
    18.17800    183.00000    184.48858    0.005464
    18.18300    181.00000    184.45730    0.005525
    18.18800    179.00000    184.42601    0.005587
    18.19300    178.00000    184.39472    0.005618
    18.19800    177.00000    184.36342    0.005650
    18.20300    177.00000    184.33212    0.005650
    18.20800    178.00000    184.30081    0.005618
    18.21300    180.00000    184.26950    0.005556
    18.21800    183.00000    184.23818    0.005464
    18.22300    188.00000    184.20686    0.005319
    18.22800    192.00000    184.17553    0.005208
    18.23300    196.00000    184.14420    0.005102
    18.23800    199.00000    184.11286    0.005025
    18.24300    201.00000    184.08152    0.004975
    18.24800    202.00000    184.05017    0.004950
    18.25300    201.00000    184.01881    0.004975
    18.25800    200.00000    183.98745    0.005000
    18.26300    197.00000    183.95608    0.005076
    18.26800    194.00000    183.92471    0.005155
    18.27300    190.00000    183.89332    0.005263
    18.27800    187.00000    183.86193    0.005348
    18.28300    184.00000    183.83054    0.005435
    18.28800    182.00000    183.79914    0.005495
    18.29300    180.00000    183.76773    0.005556
    18.29800    177.00000    183.73631    0.005650
    18.30300    175.00000    183.70488    0.005714
    18.30800    174.00000    183.67345    0.005747
    18.31300    173.00000    183.64201    0.005780
    18.31800    172.00000    183.61056    0.005814
    18.32300    171.00000    183.57911    0.005848
    18.32800    172.00000    183.54765    0.005814
    18.33300    172.00000    183.51617    0.005814
    18.33800    175.00000    183.48469    0.005714
    18.34300    178.00000    183.45321    0.005618
    18.34800    182.00000    183.42171    0.005495
    18.35300    186.00000    183.39020    0.005376
    18.35800    189.00000    183.35869    0.005291
    18.36300    192.00000    183.32716    0.005208
    18.36800    195.00000    183.29563    0.005128
    18.37300    197.00000    183.26409    0.005076
    18.37800    196.00000    183.23254    0.005102
    18.38300    195.00000    183.20098    0.005128
    18.38800    194.00000    183.16941    0.005155
    18.39300    193.00000    183.13783    0.005181
    18.39800    191.00000    183.10624    0.005236
    18.40300    189.00000    183.07464    0.005291
    18.40800    188.00000    183.04303    0.005319
    18.41300    187.00000    183.01141    0.005348
    18.41800    187.00000    182.97978    0.005348
    18.42300    188.00000    182.94814    0.005319
    18.42800    189.00000    182.91649    0.005291
    18.43300    191.00000    182.88483    0.005236
    18.43800    192.00000    182.85315    0.005208
    18.44300    193.00000    182.82147    0.005181
    18.44800    194.00000    182.78978    0.005155
    18.45300    193.00000    182.75807    0.005181
    18.45800    192.00000    182.72635    0.005208
    18.46300    190.00000    182.69462    0.005263
    18.46800    187.00000    182.66288    0.005348
    18.47300    186.00000    182.63113    0.005376
    18.47800    184.00000    182.59937    0.005435
    18.48300    183.00000    182.56760    0.005464
    18.48800    182.00000    182.53581    0.005495
    18.49300    181.00000    182.50401    0.005525
    18.49800    180.00000    182.47220    0.005556
    18.50300    180.00000    182.44038    0.005556
    18.50800    181.00000    182.40854    0.005525
    18.51300    182.00000    182.37669    0.005495
    18.51800    183.00000    182.34483    0.005464
    18.52300    185.00000    182.31296    0.005405
    18.52800    187.00000    182.28107    0.005348
    18.53300    189.00000    182.24917    0.005291
    18.53800    192.00000    182.21726    0.005208
    18.54300    194.00000    182.18533    0.005155
    18.54800    195.00000    182.15339    0.005128
    18.55300    195.00000    182.12144    0.005128
    18.55800    193.00000    182.08947    0.005181
    18.56300    190.00000    182.05749    0.005263
    18.56800    187.00000    182.02550    0.005348
    18.57300    184.00000    181.99349    0.005435
    18.57800    181.00000    181.96147    0.005525
    18.58300    178.00000    181.92944    0.005618
    18.58800    176.00000    181.89739    0.005682
    18.59300    174.00000    181.86532    0.005747
    18.59800    173.00000    181.83325    0.005780
    18.60300    173.00000    181.80115    0.005780
    18.60800    173.00000    181.76905    0.005780
    18.61300    174.00000    181.73692    0.005747
    18.61800    175.00000    181.70479    0.005714
    18.62300    176.00000    181.67264    0.005682
    18.62800    177.00000    181.64047    0.005650
    18.63300    178.00000    181.60829    0.005618
    18.63800    178.00000    181.57609    0.005618
    18.64300    178.00000    181.54388    0.005618
    18.64800    178.00000    181.51165    0.005618
    18.65300    178.00000    181.47941    0.005618
    18.65800    178.00000    181.44715    0.005618
    18.66300    179.00000    181.41488    0.005587
    18.66800    180.00000    181.38258    0.005556
    18.67300    181.00000    181.35028    0.005525
    18.67800    182.00000    181.31796    0.005495
    18.68300    182.00000    181.28562    0.005495
    18.68800    182.00000    181.25326    0.005495
    18.69300    182.00000    181.22089    0.005495
    18.69800    181.00000    181.18851    0.005525
    18.70300    180.00000    181.15610    0.005556
    18.70800    178.00000    181.12368    0.005618
    18.71300    177.00000    181.09125    0.005650
    18.71800    176.00000    181.05879    0.005682
    18.72300    175.00000    181.02632    0.005714
    18.72800    176.00000    180.99383    0.005682
    18.73300    176.00000    180.96133    0.005682
    18.73800    177.00000    180.92881    0.005650
    18.74300    178.00000    180.89627    0.005618
    18.74800    179.00000    180.86371    0.005587
    18.75300    180.00000    180.83114    0.005556
    18.75800    180.00000    180.79855    0.005556
    18.76300    179.00000    180.76594    0.005587
    18.76800    179.00000    180.73331    0.005587
    18.77300    178.00000    180.70067    0.005618
    18.77800    178.00000    180.66801    0.005618
    18.78300    177.00000    180.63533    0.005650
    18.78800    178.00000    180.60263    0.005618
    18.79300    179.00000    180.56991    0.005587
    18.79800    181.00000    180.53718    0.005525
    18.80300    182.00000    180.50443    0.005495
    18.80800    183.00000    180.47166    0.005464
    18.81300    183.00000    180.43887    0.005464
    18.81800    183.00000    180.40606    0.005464
    18.82300    182.00000    180.37323    0.005495
    18.82800    180.00000    180.34039    0.005556
    18.83300    179.00000    180.30752    0.005587
    18.83800    177.00000    180.27464    0.005650
    18.84300    175.00000    180.24174    0.005714
    18.84800    174.00000    180.20882    0.005747
    18.85300    173.00000    180.17588    0.005780
    18.85800    172.00000    180.14292    0.005814
    18.86300    172.00000    180.10994    0.005814
    18.86800    171.00000    180.07694    0.005848
    18.87300    170.00000    180.04392    0.005882
    18.87800    168.00000    180.01089    0.005952
    18.88300    167.00000    179.97783    0.005988
    18.88800    166.00000    179.94475    0.006024
    18.89300    166.00000    179.91166    0.006024
    18.89800    165.00000    179.87854    0.006061
    18.90300    166.00000    179.84540    0.006024
    18.90800    166.00000    179.81225    0.006024
    18.91300    167.00000    179.77907    0.005988
    18.91800    168.00000    179.74588    0.005952
    18.92300    169.00000    179.71266    0.005917
    18.92800    170.00000    179.67942    0.005882
    18.93300    171.00000    179.64616    0.005848
    18.93800    171.00000    179.61289    0.005848
    18.94300    171.00000    179.57959    0.005848
    18.94800    170.00000    179.54627    0.005882
    18.95300    170.00000    179.51295    0.005882
    18.95800    170.00000    179.47966    0.005882
    18.96300    169.00000    179.44642    0.005917
    18.96800    169.00000    179.41327    0.005917
    18.97300    170.00000    179.38024    0.005882
    18.97800    171.00000    179.34736    0.005848
    18.98300    172.00000    179.31468    0.005814
    18.98800    172.00000    179.28225    0.005814
    18.99300    173.00000    179.25011    0.005780
    18.99800    174.00000    179.21831    0.005747
    19.00300    176.00000    179.18693    0.005682
    19.00800    178.00000    179.15601    0.005618
    19.01300    181.00000    179.12564    0.005525
    19.01800    184.00000    179.09589    0.005435
    19.02300    186.00000    179.06686    0.005376
    19.02800    188.00000    179.03863    0.005319
    19.03300    189.00000    179.01131    0.005291
    19.03800    188.00000    178.98503    0.005319
    19.04300    186.00000    178.95990    0.005376
    19.04800    183.00000    178.93609    0.005464
    19.05300    179.00000    178.91374    0.005587
    19.05800    174.00000    178.89304    0.005747
    19.06300    170.00000    178.87420    0.005882
    19.06800    166.00000    178.85744    0.006024
    19.07300    165.00000    178.84302    0.006061
    19.07800    164.00000    178.83124    0.006098
    19.08300    166.00000    178.82243    0.006024
    19.08800    167.00000    178.81697    0.005988
    19.09300    170.00000    178.81531    0.005882
    19.09800    174.00000    178.81796    0.005747
    19.10300    176.00000    178.82552    0.005682
    19.10800    179.00000    178.83872    0.005587
    19.11300    180.00000    178.85838    0.005556
    19.11800    180.00000    178.88556    0.005556
    19.12300    180.00000    178.92154    0.005556
    19.12800    179.00000    178.96778    0.005587
    19.13300    178.00000    179.02606    0.005618
    19.13800    177.00000    179.09865    0.005650
    19.14300    176.00000    179.18860    0.005682
    19.14800    175.00000    179.30026    0.005714
    19.15300    175.00000    179.44025    0.005714
    19.15800    177.00000    179.61977    0.005650
    19.16300    178.00000    179.86119    0.005618
    19.16800    180.00000    180.23711    0.005556
    19.17300    182.00000    180.78111    0.005495
    19.17800    182.00000    181.02703    0.005495
    19.18300    183.00000    181.09730    0.005464
    19.18800    182.00000    181.15035    0.005495
    19.19300    181.00000    181.20714    0.005525
    19.19800    179.00000    181.26789    0.005587
    19.20300    176.00000    181.33283    0.005682
    19.20800    174.00000    181.40223    0.005747
    19.21300    172.00000    181.47637    0.005814
    19.21800    171.00000    181.55554    0.005848
    19.22300    170.00000    181.64008    0.005882
    19.22800    170.00000    181.73034    0.005882
    19.23300    172.00000    181.82671    0.005814
    19.23800    173.00000    181.92962    0.005780
    19.24300    175.00000    182.03954    0.005714
    19.24800    177.00000    182.15699    0.005650
    19.25300    178.00000    182.28256    0.005618
    19.25800    178.00000    182.41690    0.005618
    19.26300    178.00000    182.56081    0.005618
    19.26800    177.00000    182.71521    0.005650
    19.27300    177.00000    182.88122    0.005650
    19.27800    178.00000    183.06024    0.005618
    19.28300    179.00000    183.25406    0.005587
    19.28800    181.00000    183.46501    0.005525
    19.29300    183.00000    183.69611    0.005464
    19.29800    185.00000    183.95134    0.005405
    19.30300    187.00000    184.23593    0.005348
    19.30800    188.00000    184.55668    0.005319
    19.31300    189.00000    184.92233    0.005291
    19.31800    189.00000    185.34405    0.005291
    19.32300    188.00000    185.83577    0.005319
    19.32800    187.00000    186.41467    0.005348
    19.33300    186.00000    187.10153    0.005376
    19.33800    185.00000    187.92104    0.005405
    19.34300    184.00000    188.90202    0.005435
    19.34800    185.00000    190.07751    0.005405
    19.35300    185.00000    191.48473    0.005405
    19.35800    189.00000    193.16496    0.005291
    19.36300    192.00000    195.16325    0.005208
    19.36800    198.00000    197.52815    0.005051
    19.37300    203.00000    200.31146    0.004926
    19.37800    210.00000    203.56805    0.004762
    19.38300    217.00000    207.35584    0.004608
    19.38800    223.00000    211.73594    0.004484
    19.39300    229.00000    216.77310    0.004367
    19.39800    235.00000    222.53627    0.004255
    19.40300    240.00000    229.09946    0.004167
    19.40800    244.00000    236.54288    0.004098
    19.41300    249.00000    244.95435    0.004016
    19.41800    254.00000    254.43097    0.003937
    19.42300    259.00000    265.08130    0.003861
    19.42800    265.00000    277.02783    0.003774
    19.43300    274.00000    290.41024    0.003650
    19.43800    285.00000    305.38924    0.003509
    19.44300    300.00000    322.15156    0.003333
    19.44800    316.00000    340.91609    0.003165
    19.45300    338.00000    361.94160    0.002959
    19.45800    360.00000    385.53625    0.002778
    19.46300    391.00000    412.06903    0.002558
    19.46800    422.00000    441.98286    0.002370
    19.47300    462.00000    475.80875    0.002165
    19.47800    503.00000    514.17925    0.001988
    19.48300    556.00000    557.83847    0.001799
    19.48800    611.00000    607.64425    0.001637
    19.49300    676.00000    664.55640    0.001479
    19.49800    746.00000    729.60372    0.001340
    19.50300    825.00000    803.82157    0.001212
    19.50800    909.00000    888.15296    0.001100
    19.51300   1001.00000    983.30913    0.000999
    19.51800   1099.00000   1089.59135    0.000910
    19.52300   1203.00000   1206.68394    0.000831
    19.52800   1312.00000   1333.43877    0.000762
    19.53300   1424.00000   1467.68105    0.000702
    19.53800   1538.00000   1606.07353    0.000650
    19.54300   1652.00000   1744.07765    0.000605
    19.54800   1761.00000   1876.04465    0.000568
    19.55300   1868.00000   1995.45666    0.000535
    19.55800   1956.00000   2095.32078    0.000511
    19.56300   2042.00000   2168.70431    0.000490
    19.56800   2089.00000   2209.38902    0.000479
    19.57300   2135.00000   2212.61208    0.000468
    19.57800   2127.00000   2175.82660    0.000470
    19.58300   2113.00000   2099.33550    0.000473
    19.58800   2043.00000   1986.56828    0.000489
    19.59300   1960.00000   1843.79722    0.000510
    19.59800   1830.00000   1679.29983    0.000546
    19.60300   1682.00000   1502.23047    0.000595
    19.60800   1511.00000   1321.54423    0.000662
    19.61300   1324.00000   1145.18680    0.000755
    19.61800   1138.00000    979.59160    0.000879
    19.62300    950.00000    829.43816    0.001053
    19.62800    777.00000    697.61663    0.001287
    19.63300    626.00000    585.35573    0.001597
    19.63800    491.00000    492.47374    0.002037
    19.64300    393.00000    417.70697    0.002545
    19.64800    306.00000    359.06657    0.003268
    19.65300    259.00000    314.17823    0.003861
    19.65800    216.00000    280.57041    0.004630
    19.66300    201.00000    255.89140    0.004975
    19.66800    187.00000    238.05027    0.005348
    19.67300    186.00000    225.28857    0.005376
    19.67800    185.00000    216.19660    0.005405
    19.68300    185.00000    209.69142    0.005405
    19.68800    185.00000    204.97248    0.005405
    19.69300    184.00000    201.46835    0.005435
    19.69800    182.00000    198.78386    0.005495
    19.70300    179.00000    196.65321    0.005587
    19.70800    177.00000    194.90180    0.005650
    19.71300    175.00000    193.41686    0.005714
    19.71800    173.00000    192.12627    0.005780
    19.72300    172.00000    190.98384    0.005814
    19.72800    171.00000    189.95958    0.005848
    19.73300    170.00000    189.03345    0.005882
    19.73800    171.00000    188.19160    0.005848
    19.74300    171.00000    187.42397    0.005848
    19.74800    172.00000    186.72300    0.005814
    19.75300    173.00000    186.08289    0.005780
    19.75800    175.00000    185.49929    0.005714
    19.76300    176.00000    184.96919    0.005682
    19.76800    178.00000    184.49120    0.005618
    19.77300    179.00000    184.06636    0.005587
    19.77800    180.00000    183.70083    0.005556
    19.78300    181.00000    183.42254    0.005525
    19.78800    182.00000    183.23822    0.005495
    19.79300    184.00000    182.93901    0.005435
    19.79800    184.00000    182.63142    0.005435
    19.80300    185.00000    182.35302    0.005405
    19.80800    185.00000    182.10742    0.005405
    19.81300    186.00000    181.89718    0.005376
    19.81800    186.00000    181.72609    0.005376
    19.82300    187.00000    181.59939    0.005348
    19.82800    188.00000    181.52391    0.005319
    19.83300    189.00000    181.50819    0.005291
    19.83800    190.00000    181.56257    0.005263
    19.84300    191.00000    181.69918    0.005236
    19.84800    192.00000    181.93196    0.005208
    19.85300    193.00000    182.27660    0.005181
    19.85800    193.00000    182.75044    0.005181
    19.86300    192.00000    183.37237    0.005208
    19.86800    191.00000    184.16276    0.005236
    19.87300    190.00000    185.14350    0.005263
    19.87800    188.00000    186.33816    0.005319
    19.88300    188.00000    187.77234    0.005319
    19.88800    187.00000    189.47457    0.005348
    19.89300    189.00000    191.47860    0.005291
    19.89800    192.00000    193.83602    0.005208
    19.90300    196.00000    196.58697    0.005102
    19.90800    201.00000    199.61552    0.004975
    19.91300    207.00000    203.02235    0.004831
    19.91800    214.00000    206.88979    0.004673
    19.92300    220.00000    211.27247    0.004545
    19.92800    227.00000    216.22882    0.004405
    19.93300    234.00000    221.82689    0.004274
    19.93800    242.00000    228.14670    0.004132
    19.94300    249.00000    235.28315    0.004016
    19.94800    257.00000    243.34981    0.003891
    19.95300    266.00000    252.48349    0.003759
    19.95800    277.00000    262.84969    0.003610
    19.96300    288.00000    274.64834    0.003472
    19.96800    305.00000    288.11976    0.003279
    19.97300    321.00000    303.54925    0.003115
    19.97800    345.00000    321.26859    0.002899
    19.98300    369.00000    341.65104    0.002710
    19.98800    403.00000    365.09383    0.002481
    19.99300    437.00000    391.95729    0.002288
    19.99800    478.00000    422.61546    0.002092
    20.00300    520.00000    457.90902    0.001923
    20.00800    565.00000    497.67780    0.001770
    20.01300    611.00000    541.85776    0.001637
    20.01800    657.00000    589.94510    0.001522
    20.02300    702.00000    641.10253    0.001425
    20.02800    746.00000    694.02437    0.001340
    20.03300    788.00000    746.93882    0.001269
    20.03800    828.00000    797.74297    0.001208
    20.04300    865.00000    843.95867    0.001156
    20.04800    898.00000    881.82272    0.001114
    20.05300    923.00000    908.54521    0.001083
    20.05800    943.00000    922.39591    0.001060
    20.06300    944.00000    921.82335    0.001059
    20.06800    943.00000    906.09217    0.001060
    20.07300    911.00000    875.56133    0.001098
    20.07800    879.00000    831.72455    0.001138
    20.08300    816.00000    777.06746    0.001225
    20.08800    751.00000    714.76080    0.001332
    20.09300    672.00000    648.27162    0.001488
    20.09800    590.00000    580.98750    0.001695
    20.10300    512.00000    515.91454    0.001953
    20.10800    436.00000    455.47070    0.002294
    20.11300    373.00000    401.37582    0.002681
    20.11800    318.00000    354.63116    0.003145
    20.12300    278.00000    315.57562    0.003597
    20.12800    250.00000    283.99865    0.004000
    20.13300    230.00000    259.28542    0.004348
    20.13800    222.00000    240.56986    0.004505
    20.14300    216.00000    226.87447    0.004630
    20.14800    215.00000    217.22341    0.004651
    20.15300    214.00000    210.72217    0.004673
    20.15800    215.00000    206.60434    0.004651
    20.16300    216.00000    204.25027    0.004630
    20.16800    215.00000    203.18497    0.004651
    20.17300    214.00000    203.06302    0.004673
    20.17800    213.00000    203.64717    0.004695
    20.18300    212.00000    204.78581    0.004717
    20.18800    212.00000    206.39242    0.004717
    20.19300    213.00000    208.42881    0.004695
    20.19800    215.00000    210.89251    0.004651
    20.20300    218.00000    213.80804    0.004587
    20.20800    222.00000    217.22148    0.004505
    20.21300    227.00000    221.19751    0.004405
    20.21800    233.00000    225.81819    0.004292
    20.22300    240.00000    231.18294    0.004167
    20.22800    248.00000    237.40921    0.004032
    20.23300    258.00000    244.63355    0.003876
    20.23800    269.00000    253.01297    0.003717
    20.24300    283.00000    262.72640    0.003534
    20.24800    298.00000    273.97638    0.003356
    20.25300    317.00000    286.99106    0.003155
    20.25800    337.00000    302.02659    0.002967
    20.26300    362.00000    319.37010    0.002762
    20.26800    389.00000    339.34311    0.002571
    20.27300    422.00000    362.30517    0.002370
    20.27800    455.00000    388.65729    0.002198
    20.28300    497.00000    418.84416    0.002012
    20.28800    539.00000    453.35414    0.001855
    20.29300    587.00000    492.71543    0.001704
    20.29800    637.00000    537.48690    0.001570
    20.30300    693.00000    588.24225    0.001443
    20.30800    752.00000    645.54676    0.001330
    20.31300    818.00000    709.92706    0.001222
    20.31800    886.00000    781.83614    0.001129
    20.32300    962.00000    861.61777    0.001040
    20.32800   1044.00000    949.47661    0.000958
    20.33300   1134.00000   1045.46188    0.000882
    20.33800   1235.00000   1149.47327    0.000810
    20.34300   1344.00000   1261.29614    0.000744
    20.34800   1469.00000   1380.67046    0.000681
    20.35300   1601.00000   1507.39209    0.000625
    20.35800   1754.00000   1641.42975    0.000570
    20.36300   1913.00000   1783.11934    0.000523
    20.36800   2099.00000   1933.53434    0.000476
    20.37300   2287.00000   2093.95844    0.000437
    20.37800   2503.00000   2266.64664    0.000400
    20.38300   2719.00000   2454.48421    0.000368
    20.38800   2953.00000   2660.87961    0.000339
    20.39300   3188.00000   2889.27284    0.000314
    20.39800   3427.00000   3142.44175    0.000292
    20.40300   3667.00000   3421.67829    0.000273
    20.40800   3903.00000   3725.97709    0.000256
    20.41300   4138.00000   4051.36352    0.000242
    20.41800   4363.00000   4390.45749    0.000229
    20.42300   4584.00000   4732.34846    0.000218
    20.42800   4792.00000   5062.84105    0.000209
    20.43300   4989.00000   5365.10515    0.000200
    20.43800   5164.00000   5620.72778    0.000194
    20.44300   5307.00000   5811.12816    0.000188
    20.44800   5414.00000   5919.27335    0.000185
    20.45300   5443.00000   5931.60660    0.000184
    20.45800   5434.00000   5840.02498    0.000184
    20.46300   5290.00000   5643.57085    0.000189
    20.46800   5125.00000   5349.30608    0.000195
    20.47300   4789.00000   4971.86696    0.000209
    20.47800   4452.00000   4531.60115    0.000225
    20.48300   3973.00000   4051.77811    0.000252
    20.48800   3495.00000   3555.96824    0.000286
    20.49300   2987.00000   3065.75375    0.000335
    20.49800   2475.00000   2599.21352    0.000404
    20.50300   2025.00000   2170.13410    0.000494
    20.50800   1590.00000   1787.74787    0.000629
    20.51300   1251.00000   1456.90130    0.000799
    20.51800    953.00000   1178.56372    0.001049
    20.52300    736.00000    950.57404    0.001359
    20.52800    574.00000    768.50951    0.001742
    20.53300    456.00000    626.56201    0.002193
    20.53800    384.00000    518.32585    0.002604
    20.54300    329.00000    437.43242    0.003040
    20.54800    300.00000    378.00261    0.003333
    20.55300    275.00000    334.91899    0.003636
    20.55800    260.00000    303.94274    0.003846
    20.56300    246.00000    281.71245    0.004065
    20.56800    235.00000    265.66505    0.004255
    20.57300    224.00000    253.91494    0.004464
    20.57800    217.00000    245.11983    0.004608
    20.58300    209.00000    238.35254    0.004785
    20.58800    205.00000    232.98987    0.004878
    20.59300    201.00000    228.62283    0.004975
    20.59800    199.00000    224.98834    0.005025
    20.60300    197.00000    221.91980    0.005076
    20.60800    197.00000    219.31282    0.005076
    20.61300    197.00000    217.10238    0.005076
    20.61800    197.00000    215.24825    0.005076
    20.62300    196.00000    213.72587    0.005102
    20.62800    195.00000    212.52092    0.005128
    20.63300    195.00000    211.62622    0.005128
    20.63800    193.00000    211.03999    0.005181
    20.64300    192.00000    210.76498    0.005208
    20.64800    191.00000    210.80823    0.005236
    20.65300    190.00000    211.18109    0.005263
    20.65800    189.00000    211.89963    0.005291
    20.66300    190.00000    212.98521    0.005263
    20.66800    191.00000    214.46537    0.005236
    20.67300    194.00000    216.37502    0.005155
    20.67800    197.00000    218.75788    0.005076
    20.68300    202.00000    221.66836    0.004950
    20.68800    207.00000    225.17368    0.004831
    20.69300    212.00000    229.35609    0.004717
    20.69800    217.00000    234.31503    0.004608
    20.70300    222.00000    240.16865    0.004505
    20.70800    228.00000    247.05399    0.004386
    20.71300    235.00000    255.12484    0.004255
    20.71800    242.00000    264.54613    0.004132
    20.72300    252.00000    275.48350    0.003968
    20.72800    264.00000    288.08704    0.003788
    20.73300    278.00000    302.46855    0.003597
    20.73800    296.00000    318.67282    0.003378
    20.74300    316.00000    336.64458    0.003165
    20.74800    338.00000    356.19446    0.002959
    20.75300    362.00000    376.96895    0.002762
    20.75800    386.00000    398.43020    0.002591
    20.76300    409.00000    419.85212    0.002445
    20.76800    431.00000    440.33783    0.002320
    20.77300    452.00000    458.86152    0.002212
    20.77800    467.00000    474.33476    0.002141
    20.78300    482.00000    485.69358    0.002075
    20.78800    489.00000    492.00036    0.002045
    20.79300    496.00000    492.55192    0.002016
    20.79800    495.00000    486.98182    0.002020
    20.80300    492.00000    475.33842    0.002033
    20.80800    483.00000    458.11430    0.002070
    20.81300    471.00000    436.20736    0.002123
    20.81800    451.00000    410.81505    0.002217
    20.82300    428.00000    383.28900    0.002336
    20.82800    401.00000    354.98720    0.002494
    20.83300    370.00000    327.15086    0.002703
    20.83800    339.00000    300.81673    0.002950
    20.84300    307.00000    276.76557    0.003257
    20.84800    277.00000    255.50357    0.003610
    20.85300    250.00000    237.27203    0.004000
    20.85800    225.00000    222.07829    0.004444
    20.86300    209.00000    209.73208    0.004785
    20.86800    194.00000    199.92759    0.005155
    20.87300    186.00000    192.42948    0.005376
    20.87800    179.00000    186.74683    0.005587
    20.88300    178.00000    182.31521    0.005618
    20.88800    177.00000    178.69226    0.005650
    20.89300    179.00000    176.60601    0.005587
    20.89800    181.00000    175.93101    0.005525
    20.90300    184.00000    175.91302    0.005435
    20.90800    187.00000    176.33342    0.005348
    20.91300    189.00000    177.10749    0.005291
    20.91800    191.00000    178.17371    0.005236
    20.92300    193.00000    179.48278    0.005181
    20.92800    195.00000    180.98788    0.005128
    20.93300    196.00000    182.63662    0.005102
    20.93800    197.00000    184.36547    0.005076
    20.94300    197.00000    186.09711    0.005076
    20.94800    198.00000    187.74100    0.005051
    20.95300    198.00000    189.19728    0.005051
    20.95800    200.00000    190.36375    0.005000
    20.96300    202.00000    191.14502    0.004950
    20.96800    204.00000    191.46265    0.004902
    20.97300    206.00000    191.26471    0.004854
    20.97800    207.00000    190.53305    0.004831
    20.98300    208.00000    189.28702    0.004808
    20.98800    206.00000    187.58273    0.004854
    20.99300    203.00000    185.50765    0.004926
    20.99800    198.00000    183.17159    0.005051
    21.00300    192.00000    180.69511    0.005208
    21.00800    186.00000    178.19749    0.005376
    21.01300    180.00000    175.78590    0.005556
    21.01800    175.00000    173.54712    0.005714
    21.02300    170.00000    171.54271    0.005882
    21.02800    167.00000    169.80783    0.005988
    21.03300    166.00000    168.35312    0.006024
    21.03800    165.00000    167.16904    0.006061
    21.04300    166.00000    166.23130    0.006024
    21.04800    166.00000    165.50675    0.006024
    21.05300    167.00000    164.95852    0.005988
    21.05800    167.00000    164.55020    0.005988
    21.06300    167.00000    164.24869    0.005988
    21.06800    167.00000    164.02577    0.005988
    21.07300    167.00000    163.85866    0.005988
    21.07800    167.00000    163.72986    0.005988
    21.08300    168.00000    163.62644    0.005952
    21.08800    168.00000    163.53920    0.005952
    21.09300    169.00000    163.46176    0.005917
    21.09800    170.00000    163.38948    0.005882
    21.10300    171.00000    163.32001    0.005848
    21.10800    172.00000    163.25522    0.005814
    21.11300    172.00000    163.18975    0.005814
    21.11800    171.00000    163.12142    0.005848
    21.12300    170.00000    163.04741    0.005882
    21.12800    168.00000    162.95794    0.005952
    21.13300    166.00000    162.84843    0.006024
    21.13800    163.00000    162.78579    0.006135
    21.14300    161.00000    162.75589    0.006211
    21.14800    159.00000    162.73238    0.006289
    21.15300    158.00000    162.71176    0.006329
    21.15800    158.00000    162.69441    0.006329
    21.16300    158.00000    162.68077    0.006329
    21.16800    159.00000    162.67136    0.006289
    21.17300    160.00000    162.66679    0.006250
    21.17800    162.00000    162.66776    0.006173
    21.18300    164.00000    162.67512    0.006098
    21.18800    165.00000    162.68989    0.006061
    21.19300    166.00000    162.71330    0.006024
    21.19800    166.00000    162.74688    0.006024
    21.20300    167.00000    162.79250    0.005988
    21.20800    167.00000    162.85240    0.005988
    21.21300    167.00000    162.92939    0.005988
    21.21800    167.00000    163.02730    0.005988
    21.22300    166.00000    163.15166    0.006024
    21.22800    166.00000    163.31108    0.006024
    21.23300    165.00000    163.52076    0.006061
    21.23800    164.00000    163.81473    0.006098
    21.24300    164.00000    164.28738    0.006098
    21.24800    163.00000    164.91226    0.006135
    21.25300    162.00000    165.05336    0.006173
    21.25800    161.00000    165.10690    0.006211
    21.26300    160.00000    165.16470    0.006250
    21.26800    160.00000    165.22704    0.006250
    21.27300    161.00000    165.29421    0.006211
    21.27800    162.00000    165.36650    0.006173
    21.28300    164.00000    165.44426    0.006098
    21.28800    165.00000    165.52783    0.006061
    21.29300    166.00000    165.61763    0.006024
    21.29800    168.00000    165.71407    0.005952
    21.30300    168.00000    165.81763    0.005952
    21.30800    169.00000    165.92884    0.005917
    21.31300    168.00000    166.04830    0.005952
    21.31800    167.00000    166.17669    0.005988
    21.32300    166.00000    166.31481    0.006024
    21.32800    165.00000    166.46359    0.006061
    21.33300    163.00000    166.62418    0.006135
    21.33800    162.00000    166.79800    0.006173
    21.34300    161.00000    166.98687    0.006211
    21.34800    160.00000    167.19309    0.006250
    21.35300    160.00000    167.41967    0.006250
    21.35800    161.00000    167.67053    0.006211
    21.36300    162.00000    167.95081    0.006173
    21.36800    163.00000    168.26714    0.006135
    21.37300    166.00000    168.62812    0.006024
    21.37800    170.00000    169.04472    0.005882
    21.38300    173.00000    169.53076    0.005780
    21.38800    177.00000    170.10351    0.005650
    21.39300    181.00000    170.78414    0.005525
    21.39800    184.00000    171.59830    0.005435
    21.40300    188.00000    172.57658    0.005319
    21.40800    189.00000    173.75497    0.005291
    21.41300    191.00000    175.17515    0.005236
    21.41800    192.00000    176.88479    0.005208
    21.42300    193.00000    178.93768    0.005181
    21.42800    195.00000    181.39379    0.005128
    21.43300    197.00000    184.31934    0.005076
    21.43800    201.00000    187.78677    0.004975
    21.44300    207.00000    191.87490    0.004831
    21.44800    215.00000    196.66906    0.004651
    21.45300    225.00000    202.26156    0.004444
    21.45800    236.00000    208.75237    0.004237
    21.46300    249.00000    216.25017    0.004016
    21.46800    263.00000    224.87388    0.003802
    21.47300    279.00000    234.75471    0.003584
    21.47800    295.00000    246.03889    0.003390
    21.48300    312.00000    258.89115    0.003205
    21.48800    329.00000    273.49920    0.003040
    21.49300    347.00000    290.07947    0.002882
    21.49800    365.00000    308.88411    0.002740
    21.50300    386.00000    330.20987    0.002591
    21.50800    407.00000    354.40862    0.002457
    21.51300    432.00000    381.89977    0.002315
    21.51800    458.00000    413.18413    0.002183
    21.52300    494.00000    448.85809    0.002024
    21.52800    532.00000    489.62656    0.001880
    21.53300    582.00000    536.31147    0.001718
    21.53800    639.00000    589.85149    0.001565
    21.54300    705.00000    651.28750    0.001418
    21.54800    780.00000    721.72678    0.001282
    21.55300    861.00000    802.27907    0.001161
    21.55800    950.00000    893.95844    0.001053
    21.56300   1042.00000    997.54800    0.000960
    21.56800   1141.00000   1113.42927    0.000876
    21.57300   1244.00000   1241.38539    0.000804
    21.57800   1356.00000   1380.39549    0.000737
    21.58300   1471.00000   1528.44614    0.000680
    21.58800   1607.00000   1682.39183    0.000622
    21.59300   1743.00000   1837.89886    0.000574
    21.59800   1905.00000   1989.50306    0.000525
    21.60300   2067.00000   2130.80198    0.000484
    21.60800   2233.00000   2254.78742    0.000448
    21.61300   2399.00000   2354.30847    0.000417
    21.61800   2532.00000   2422.64300    0.000395
    21.62300   2658.00000   2454.14684    0.000376
    21.62800   2718.00000   2444.93648    0.000368
    21.63300   2751.00000   2393.52354    0.000364
    21.63800   2710.00000   2301.25906    0.000369
    21.64300   2620.00000   2172.40569    0.000382
    21.64800   2475.00000   2013.72408    0.000404
    21.65300   2275.00000   1833.64438    0.000440
    21.65800   2052.00000   1641.26287    0.000487
    21.66300   1793.00000   1445.41975    0.000558
    21.66800   1535.00000   1253.99917    0.000651
    21.67300   1282.00000   1073.47329    0.000780
    21.67800   1040.00000    908.66106    0.000962
    21.68300    844.00000    762.66813    0.001185
    21.68800    654.00000    636.97876    0.001529
    21.69300    533.00000    531.66758    0.001876
    21.69800    411.00000    445.69178    0.002433
    21.70300    352.00000    377.21977    0.002841
    21.70800    294.00000    323.95471    0.003401
    21.71300    268.00000    283.41986    0.003731
    21.71800    247.00000    253.18443    0.004049
    21.72300    236.00000    231.02184    0.004237
    21.72800    228.00000    215.00252    0.004386
    21.73300    222.00000    203.53138    0.004505
    21.73800    216.00000    195.34361    0.004630
    21.74300    209.00000    189.47332    0.004785
    21.74800    202.00000    185.20782    0.004950
    21.75300    195.00000    182.03762    0.005128
    21.75800    188.00000    179.60883    0.005319
    21.76300    183.00000    177.68185    0.005464
    21.76800    179.00000    176.09801    0.005587
    21.77300    175.00000    174.75395    0.005714
    21.77800    173.00000    173.58303    0.005780
    21.78300    171.00000    172.54234    0.005848
    21.78800    169.00000    171.60387    0.005917
    21.79300    167.00000    170.74896    0.005988
    21.79800    165.00000    169.96462    0.006061
    21.80300    162.00000    169.24143    0.006173
    21.80800    161.00000    168.57217    0.006211
    21.81300    159.00000    167.95107    0.006289
    21.81800    159.00000    167.37338    0.006289
    21.82300    158.00000    166.83503    0.006329
    21.82800    159.00000    166.33253    0.006289
    21.83300    160.00000    165.86285    0.006250
    21.83800    161.00000    165.42330    0.006211
    21.84300    163.00000    165.01153    0.006135
    21.84800    165.00000    164.62548    0.006061
    21.85300    166.00000    164.26333    0.006024
    21.85800    167.00000    163.92352    0.005988
    21.86300    168.00000    163.60469    0.005952
    21.86800    168.00000    163.30568    0.005952
    21.87300    168.00000    163.02552    0.005952
    21.87800    168.00000    162.76347    0.005952
    21.88300    167.00000    162.51895    0.005988
    21.88800    167.00000    162.29162    0.005988
    21.89300    166.00000    162.08140    0.006024
    21.89800    166.00000    161.88848    0.006024
    21.90300    166.00000    161.71343    0.006024
    21.90800    167.00000    161.55720    0.005988
    21.91300    167.00000    161.42125    0.005988
    21.91800    168.00000    161.30783    0.005952
    21.92300    169.00000    161.22048    0.005917
    21.92800    171.00000    161.16498    0.005848
    21.93300    172.00000    161.15147    0.005814
    21.93800    174.00000    161.20059    0.005747
    21.94300    176.00000    161.37862    0.005682
    21.94800    177.00000    161.71610    0.005650
    21.95300    178.00000    161.77410    0.005618
    21.95800    179.00000    161.73585    0.005587
    21.96300    180.00000    161.71606    0.005556
    21.96800    181.00000    161.73302    0.005525
    21.97300    181.00000    161.79524    0.005525
    21.97800    180.00000    161.91272    0.005556
    21.98300    180.00000    162.09694    0.005556
    21.98800    179.00000    162.36095    0.005587
    21.99300    179.00000    162.71929    0.005587
    21.99800    178.00000    163.18787    0.005618
    22.00300    177.00000    163.78355    0.005650
    22.00800    176.00000    164.52366    0.005682
    22.01300    174.00000    165.42477    0.005747
    22.01800    174.00000    166.49967    0.005747
    22.02300    174.00000    167.74608    0.005747
    22.02800    176.00000    169.10749    0.005682
    22.03300    178.00000    170.65339    0.005618
    22.03800    182.00000    173.05052    0.005495
    22.04300    188.00000    175.93302    0.005319
    22.04800    194.00000    179.25863    0.005155
    22.05300    200.00000    183.08744    0.005000
    22.05800    207.00000    187.49076    0.004831
    22.06300    214.00000    192.55595    0.004673
    22.06800    222.00000    198.40177    0.004505
    22.07300    230.00000    205.17175    0.004348
    22.07800    239.00000    212.91871    0.004184
    22.08300    248.00000    221.81316    0.004032
    22.08800    259.00000    232.09286    0.003861
    22.09300    273.00000    244.00472    0.003663
    22.09800    288.00000    257.82710    0.003472
    22.10300    307.00000    273.87135    0.003257
    22.10800    326.00000    292.47076    0.003067
    22.11300    349.00000    313.96009    0.002865
    22.11800    372.00000    338.64352    0.002688
    22.12300    398.00000    366.75016    0.002513
    22.12800    424.00000    398.37791    0.002358
    22.13300    451.00000    433.42926    0.002217
    22.13800    478.00000    471.54580    0.002092
    22.14300    504.00000    512.05122    0.001984
    22.14800    528.00000    553.91494    0.001894
    22.15300    552.00000    595.74875    0.001812
    22.15800    576.00000    635.84716    0.001736
    22.16300    597.00000    672.27695    0.001675
    22.16800    616.00000    703.01450    0.001623
    22.17300    633.00000    726.12054    0.001580
    22.17800    645.00000    739.93376    0.001550
    22.18300    654.00000    743.25836    0.001529
    22.18800    653.00000    735.51812    0.001531
    22.19300    651.00000    716.85172    0.001536
    22.19800    632.00000    688.13083    0.001582
    22.20300    613.00000    650.89399    0.001631
    22.20800    577.00000    607.20367    0.001733
    22.21300    541.00000    559.44781    0.001848
    22.21800    498.00000    510.11589    0.002008
    22.22300    455.00000    461.58160    0.002198
    22.22800    414.00000    415.91995    0.002415
    22.23300    374.00000    374.77870    0.002674
    22.23800    343.00000    339.31337    0.002915
    22.24300    317.00000    310.18491    0.003155
    22.24800    300.00000    287.61016    0.003333
    22.25300    291.00000    271.44905    0.003436
    22.25800    287.00000    261.31092    0.003484
    22.26300    290.00000    256.66285    0.003448
    22.26800    296.00000    256.92734    0.003378
    22.27300    306.00000    261.56109    0.003268
    22.27800    318.00000    270.11191    0.003145
    22.28300    332.00000    282.25469    0.003012
    22.28800    346.00000    297.80996    0.002890
    22.29300    363.00000    316.74974    0.002755
    22.29800    381.00000    339.19527    0.002625
    22.30300    402.00000    365.40975    0.002488
    22.30800    423.00000    395.78744    0.002364
    22.31300    453.00000    430.83433    0.002208
    22.31800    483.00000    471.16559    0.002070
    22.32300    525.00000    517.56079    0.001905
    22.32800    569.00000    570.72119    0.001757
    22.33300    627.00000    631.31617    0.001595
    22.33800    690.00000    699.96513    0.001449
    22.34300    765.00000    777.10602    0.001307
    22.34800    847.00000    862.87646    0.001181
    22.35300    937.00000    956.99161    0.001067
    22.35800   1035.00000   1058.62166    0.000966
    22.36300   1134.00000   1166.28439    0.000882
    22.36800   1236.00000   1277.77058    0.000809
    22.37300   1334.00000   1390.12031    0.000750
    22.37800   1425.00000   1499.66568    0.000702
    22.38300   1510.00000   1602.14941    0.000662
    22.38800   1577.00000   1692.92219    0.000634
    22.39300   1638.00000   1767.21497    0.000611
    22.39800   1669.00000   1820.47870    0.000599
    22.40300   1698.00000   1848.78217    0.000589
    22.40800   1684.00000   1849.25061    0.000594
    22.41300   1670.00000   1820.50128    0.000599
    22.41800   1612.00000   1762.98533    0.000620
    22.42300   1550.00000   1679.10839    0.000645
    22.42800   1453.00000   1573.03271    0.000688
    22.43300   1349.00000   1450.18003    0.000741
    22.43800   1224.00000   1316.57915    0.000817
    22.44300   1092.00000   1178.23802    0.000916
    22.44800    957.00000   1040.65577    0.001045
    22.45300    822.00000    908.50133    0.001217
    22.45800    697.00000    785.43548    0.001435
    22.46300    582.00000    674.04541    0.001718
    22.46800    481.00000    575.86869    0.002079
    22.47300    400.00000    491.48905    0.002500
    22.47800    330.00000    420.68656    0.003030
    22.48300    283.00000    362.62088    0.003534
    22.48800    242.00000    316.02558    0.004132
    22.49300    221.00000    279.39351    0.004525
    22.49800    200.00000    251.13759    0.005000
    22.50300    191.00000    229.71878    0.005236
    22.50800    182.00000    213.74819    0.005495
    22.51300    179.00000    202.00340    0.005587
    22.51800    175.00000    193.27014    0.005714
    22.52300    173.00000    186.81400    0.005780
    22.52800    171.00000    182.02991    0.005848
    22.53300    170.00000    178.43767    0.005882
    22.53800    168.00000    175.68443    0.005952
    22.54300    168.00000    173.51871    0.005952
    22.54800    167.00000    171.76531    0.005988
    22.55300    166.00000    170.30451    0.006024
    22.55800    165.00000    169.05566    0.006061
    22.56300    164.00000    167.96490    0.006098
    22.56800    162.00000    166.99627    0.006173
    22.57300    160.00000    166.12555    0.006250
    22.57800    158.00000    165.33609    0.006329
    22.58300    157.00000    164.61609    0.006369
    22.58800    156.00000    163.95688    0.006410
    22.59300    155.00000    163.35180    0.006452
    22.59800    155.00000    162.79558    0.006452
    22.60300    155.00000    162.28393    0.006452
    22.60800    156.00000    161.81326    0.006410
    22.61300    157.00000    161.38057    0.006369
    22.61800    157.00000    160.98335    0.006369
    22.62300    157.00000    160.61953    0.006369
    22.62800    155.00000    160.28749    0.006452
    22.63300    153.00000    159.98602    0.006536
    22.63800    151.00000    159.71437    0.006623
    22.64300    149.00000    159.47233    0.006711
    22.64800    148.00000    159.26025    0.006757
    22.65300    148.00000    159.07920    0.006757
    22.65800    149.00000    158.93106    0.006711
    22.66300    151.00000    158.81871    0.006623
    22.66800    153.00000    158.74620    0.006536
    22.67300    157.00000    158.71901    0.006369
    22.67800    160.00000    158.74418    0.006250
    22.68300    163.00000    158.83066    0.006135
    22.68800    166.00000    158.98967    0.006024
    22.69300    167.00000    159.23535    0.005988
    22.69800    168.00000    159.58573    0.005952
    22.70300    167.00000    160.06523    0.005988
    22.70800    167.00000    160.71541    0.005988
    22.71300    167.00000    161.59741    0.005988
    22.71800    167.00000    162.65097    0.005988
    22.72300    167.00000    163.68493    0.005988
    22.72800    168.00000    164.89488    0.005952
    22.73300    170.00000    166.35133    0.005882
    22.73800    171.00000    168.08798    0.005848
    22.74300    175.00000    170.14195    0.005714
    22.74800    179.00000    172.55435    0.005587
    22.75300    183.00000    175.37105    0.005464
    22.75800    188.00000    178.64367    0.005319
    22.76300    194.00000    182.43091    0.005155
    22.76800    201.00000    186.80028    0.004975
    22.77300    209.00000    191.83021    0.004785
    22.77800    218.00000    197.61267    0.004587
    22.78300    229.00000    204.25629    0.004367
    22.78800    241.00000    211.88978    0.004149
    22.79300    254.00000    220.66566    0.003937
    22.79800    268.00000    230.76382    0.003731
    22.80300    283.00000    242.39420    0.003534
    22.80800    299.00000    255.79792    0.003344
    22.81300    316.00000    271.24540    0.003165
    22.81800    335.00000    289.03009    0.002985
    22.82300    354.00000    309.45624    0.002825
    22.82800    374.00000    332.81897    0.002674
    22.83300    394.00000    359.37572    0.002538
    22.83800    414.00000    389.30873    0.002415
    22.84300    435.00000    422.67975    0.002299
    22.84800    455.00000    459.37972    0.002198
    22.85300    475.00000    499.07832    0.002105
    22.85800    496.00000    541.17982    0.002016
    22.86300    518.00000    584.79265    0.001931
    22.86800    540.00000    628.72062    0.001852
    22.87300    564.00000    671.48222    0.001773
    22.87800    589.00000    711.36132    0.001698
    22.88300    616.00000    746.48731    0.001623
    22.88800    642.00000    774.91759    0.001558
    22.89300    668.00000    794.86076    0.001497
    22.89800    692.00000    805.25930    0.001445
    22.90300    707.00000    804.86832    0.001414
    22.90800    722.00000    793.11394    0.001385
    22.91300    717.00000    770.23143    0.001395
    22.91800    712.00000    737.20536    0.001404
    22.92300    682.00000    695.67501    0.001466
    22.92800    651.00000    647.74869    0.001536
    22.93300    602.00000    595.76562    0.001661
    22.93800    550.00000    542.06490    0.001818
    22.94300    492.00000    488.79983    0.002033
    22.94800    433.00000    437.80847    0.002309
    22.95300    380.00000    390.53627    0.002632
    22.95800    330.00000    348.00374    0.003030
    22.96300    289.00000    310.81279    0.003460
    22.96800    256.00000    279.18498    0.003906
    22.97300    230.00000    253.02376    0.004348
    22.97800    214.00000    231.99077    0.004673
    22.98300    202.00000    215.58630    0.004950
    22.98800    197.00000    203.22517    0.005076
    22.99300    193.00000    194.30145    0.005181
    22.99800    192.00000    188.23823    0.005208
    23.00300    192.00000    184.52158    0.005208
    23.00800    195.00000    182.71969    0.005128
    23.01300    197.00000    182.48981    0.005076
    23.01800    201.00000    183.57630    0.004975
    23.02300    205.00000    185.80308    0.004878
    23.02800    210.00000    189.06321    0.004762
    23.03300    215.00000    193.30808    0.004651
    23.03800    221.00000    198.53758    0.004525
    23.04300    228.00000    204.79232    0.004386
    23.04800    236.00000    212.14822    0.004237
    23.05300    245.00000    220.71363    0.004082
    23.05800    257.00000    230.62881    0.003891
    23.06300    271.00000    242.06748    0.003690
    23.06800    288.00000    255.23994    0.003472
    23.07300    309.00000    270.39718    0.003236
    23.07800    332.00000    287.83528    0.003012
    23.08300    360.00000    307.89877    0.002778
    23.08800    390.00000    330.98172    0.002564
    23.09300    423.00000    357.52459    0.002364
    23.09800    457.00000    388.00462    0.002188
    23.10300    493.00000    422.91755    0.002028
    23.10800    530.00000    462.74831    0.001887
    23.11300    568.00000    507.92904    0.001761
    23.11800    606.00000    558.78411    0.001650
    23.12300    646.00000    615.46319    0.001548
    23.12800    687.00000    677.86614    0.001456
    23.13300    735.00000    745.56567    0.001361
    23.13800    783.00000    817.73643    0.001277
    23.14300    839.00000    893.10079    0.001192
    23.14800    897.00000    969.90227    0.001115
    23.15300    961.00000   1045.91641    0.001041
    23.15800   1027.00000   1118.50629    0.000974
    23.16300   1092.00000   1184.72594    0.000916
    23.16800   1157.00000   1241.47083    0.000864
    23.17300   1215.00000   1285.67179    0.000823
    23.17800   1265.00000   1314.52736    0.000791
    23.18300   1304.00000   1325.76690    0.000767
    23.18800   1324.00000   1317.92757    0.000755
    23.19300   1332.00000   1290.60634    0.000751
    23.19800   1309.00000   1244.62090    0.000764
    23.20300   1278.00000   1182.00603    0.000782
    23.20800   1208.00000   1105.81192    0.000828
    23.21300   1136.00000   1019.74698    0.000880
    23.21800   1032.00000    927.76586    0.000969
    23.22300    928.00000    833.70197    0.001078
    23.22800    813.00000    740.99562    0.001230
    23.23300    698.00000    652.52153    0.001433
    23.23800    595.00000    570.49826    0.001681
    23.24300    493.00000    496.46185    0.002028
    23.24800    412.00000    431.29098    0.002427
    23.25300    338.00000    375.27364    0.002959
    23.25800    285.00000    328.20443    0.003509
    23.26300    243.00000    289.49986    0.004115
    23.26800    212.00000    258.31870    0.004717
    23.27300    192.00000    233.67549    0.005208
    23.27800    178.00000    214.53835    0.005618
    23.28300    171.00000    199.90560    0.005848
    23.28800    165.00000    188.85932    0.006061
    23.29300    162.00000    180.59710    0.006173
    23.29800    159.00000    174.44510    0.006289
    23.30300    157.00000    169.85653    0.006369
    23.30800    155.00000    166.39894    0.006452
    23.31300    154.00000    163.72457    0.006494
    23.31800    153.00000    161.58766    0.006536
    23.32300    153.00000    159.99986    0.006536
    23.32800    152.00000    158.74342    0.006579
    23.33300    152.00000    157.69881    0.006579
    23.33800    153.00000    156.80739    0.006536
    23.34300    153.00000    156.03120    0.006536
    23.34800    154.00000    155.34530    0.006494
    23.35300    154.00000    154.73377    0.006494
    23.35800    155.00000    154.18782    0.006452
    23.36300    155.00000    153.70833    0.006452
    23.36800    155.00000    153.30216    0.006452
    23.37300    155.00000    152.92202    0.006452
    23.37800    155.00000    152.50921    0.006452
    23.38300    155.00000    152.11253    0.006452
    23.38800    154.00000    151.74193    0.006494
    23.39300    154.00000    151.39508    0.006494
    23.39800    154.00000    151.06995    0.006494
    23.40300    154.00000    150.76472    0.006494
    23.40800    153.00000    150.47779    0.006536
    23.41300    153.00000    150.20774    0.006536
    23.41800    152.00000    149.95328    0.006579
    23.42300    152.00000    149.71328    0.006579
    23.42800    151.00000    149.48674    0.006623
    23.43300    150.00000    149.27273    0.006667
    23.43800    148.00000    149.07047    0.006757
    23.44300    146.00000    148.87925    0.006849
    23.44800    145.00000    148.69846    0.006897
    23.45300    144.00000    148.52757    0.006944
    23.45800    144.00000    148.36613    0.006944
    23.46300    145.00000    148.21380    0.006897
    23.46800    146.00000    148.07030    0.006849
    23.47300    147.00000    147.93545    0.006803
    23.47800    149.00000    147.80916    0.006711
    23.48300    151.00000    147.69145    0.006623
    23.48800    152.00000    147.58242    0.006579
    23.49300    153.00000    147.48233    0.006536
    23.49800    154.00000    147.39161    0.006494
    23.50300    153.00000    147.31107    0.006536
    23.50800    152.00000    147.24217    0.006579
    23.51300    149.00000    147.18895    0.006711
    23.51800    146.00000    147.15665    0.006849
    23.52300    144.00000    147.12821    0.006944
    23.52800    141.00000    147.08579    0.007092
    23.53300    140.00000    147.04672    0.007143
    23.53800    138.00000    147.01733    0.007246
    23.54300    139.00000    146.99868    0.007194
    23.54800    140.00000    146.99163    0.007143
    23.55300    142.00000    146.99718    0.007042
    23.55800    144.00000    147.01657    0.006944
    23.56300    147.00000    147.05126    0.006803
    23.56800    150.00000    147.10303    0.006667
    23.57300    152.00000    147.17396    0.006579
    23.57800    154.00000    147.26653    0.006494
    23.58300    155.00000    147.38359    0.006452
    23.58800    154.00000    147.52838    0.006494
    23.59300    154.00000    147.70444    0.006494
    23.59800    152.00000    147.91552    0.006579
    23.60300    151.00000    148.16532    0.006623
    23.60800    149.00000    148.45721    0.006711
    23.61300    147.00000    148.79381    0.006803
    23.61800    145.00000    149.17641    0.006897
    23.62300    143.00000    149.60442    0.006993
    23.62800    141.00000    150.07471    0.007092
    23.63300    139.00000    150.58103    0.007194
    23.63800    138.00000    151.11351    0.007246
    23.64300    136.00000    151.65849    0.007353
    23.64800    136.00000    152.19852    0.007353
    23.65300    135.00000    152.71266    0.007407
    23.65800    136.00000    153.17698    0.007353
    23.66300    137.00000    153.56506    0.007299
    23.66800    139.00000    153.84737    0.007194
    23.67300    142.00000    153.98296    0.007042
    23.67800    144.00000    153.91972    0.006944
    23.68300    147.00000    153.73522    0.006803
    23.68800    150.00000    153.64277    0.006667
    23.69300    152.00000    153.48016    0.006579
    23.69800    153.00000    153.22701    0.006536
    23.70300    154.00000    152.91253    0.006494
    23.70800    155.00000    152.57632    0.006452
    23.71300    156.00000    152.25740    0.006410
    23.71800    156.00000    151.94550    0.006410
    23.72300    157.00000    151.69714    0.006369
    23.72800    158.00000    151.55573    0.006329
    23.73300    159.00000    151.55234    0.006289
    23.73800    160.00000    151.71416    0.006250
    23.74300    161.00000    152.06558    0.006211
    23.74800    163.00000    152.62892    0.006135
    23.75300    163.00000    153.42545    0.006135
    23.75800    164.00000    154.47663    0.006098
    23.76300    164.00000    155.80538    0.006098
    23.76800    164.00000    157.43756    0.006098
    23.77300    163.00000    159.40333    0.006135
    23.77800    163.00000    161.73854    0.006135
    23.78300    162.00000    164.48621    0.006173
    23.78800    163.00000    167.69790    0.006135
    23.79300    164.00000    171.43532    0.006098
    23.79800    168.00000    175.77186    0.005952
    23.80300    172.00000    180.79410    0.005814
    23.80800    180.00000    186.60327    0.005556
    23.81300    189.00000    193.31619    0.005291
    23.81800    203.00000    201.06554    0.004926
    23.82300    217.00000    209.99898    0.004608
    23.82800    235.00000    220.27647    0.004255
    23.83300    253.00000    232.06540    0.003953
    23.83800    273.00000    245.53282    0.003663
    23.84300    293.00000    260.83448    0.003413
    23.84800    314.00000    278.10053    0.003185
    23.85300    336.00000    297.41809    0.002976
    23.85800    359.00000    318.81168    0.002786
    23.86300    382.00000    342.22277    0.002618
    23.86800    405.00000    367.49080    0.002469
    23.87300    428.00000    394.34022    0.002336
    23.87800    450.00000    422.36507    0.002222
    23.88300    472.00000    450.97735    0.002119
    23.88800    492.00000    479.49668    0.002033
    23.89300    511.00000    507.17582    0.001957
    23.89800    529.00000    533.17271    0.001890
    23.90300    546.00000    556.60823    0.001832
    23.90800    561.00000    576.62506    0.001783
    23.91300    572.00000    592.45153    0.001748
    23.91800    582.00000    603.47491    0.001718
    23.92300    586.00000    609.31880    0.001706
    23.92800    590.00000    609.91186    0.001695
    23.93300    580.00000    605.52638    0.001724
    23.93800    571.00000    596.76514    0.001751
    23.94300    550.00000    584.48975    0.001818
    23.94800    527.00000    569.70631    0.001898
    23.95300    499.00000    553.44091    0.002004
    23.95800    469.00000    536.63493    0.002132
    23.96300    440.00000    520.07515    0.002273
    23.96800    412.00000    504.35816    0.002427
    23.97300    391.00000    489.88158    0.002558
    23.97800    373.00000    476.85435    0.002681
    23.98300    361.00000    465.32064    0.002770
    23.98800    356.00000    455.19438    0.002809
    23.99300    354.00000    446.30090    0.002825
    23.99800    356.00000    438.41991    0.002809
    24.00300    359.00000    431.32112    0.002786
    24.00800    362.00000    424.78389    0.002762
    24.01300    365.00000    418.59763    0.002740
    24.01800    364.00000    412.54882    0.002747
    24.02300    364.00000    406.40563    0.002747
    24.02800    362.00000    399.91076    0.002762
    24.03300    361.00000    392.78712    0.002770
    24.03800    360.00000    384.75587    0.002778
    24.04300    359.00000    375.56365    0.002786
    24.04800    358.00000    365.01517    0.002793
    24.05300    357.00000    353.00633    0.002801
    24.05800    353.00000    339.55104    0.002833
    24.06300    348.00000    324.79365    0.002874
    24.06800    338.00000    309.00210    0.002959
    24.07300    327.00000    292.53934    0.003058
    24.07800    312.00000    275.82077    0.003205
    24.08300    294.00000    259.27538    0.003401
    24.08800    275.00000    243.30841    0.003636
    24.09300    256.00000    228.27272    0.003906
    24.09800    237.00000    214.44922    0.004219
    24.10300    221.00000    202.03593    0.004525
    24.10800    205.00000    191.14520    0.004878
    24.11300    193.00000    181.80840    0.005181
    24.11800    181.00000    173.98663    0.005525
    24.12300    173.00000    167.58567    0.005780
    24.12800    166.00000    162.47287    0.006024
    24.13300    161.00000    158.49396    0.006211
    24.13800    156.00000    155.48814    0.006410
    24.14300    153.00000    153.30023    0.006536
    24.14800    150.00000    151.78955    0.006667
    24.15300    149.00000    150.83541    0.006711
    24.15800    147.00000    150.33963    0.006803
    24.16300    147.00000    150.22686    0.006803
    24.16800    148.00000    150.44325    0.006757
    24.17300    149.00000    150.95428    0.006711
    24.17800    150.00000    151.74224    0.006667
    24.18300    152.00000    152.80393    0.006579
    24.18800    155.00000    154.14860    0.006452
    24.19300    158.00000    155.79656    0.006329
    24.19800    162.00000    157.77840    0.006173
    24.20300    165.00000    160.13464    0.006061
    24.20800    170.00000    162.91598    0.005882
    24.21300    174.00000    166.18369    0.005747
    24.21800    179.00000    170.01011    0.005587
    24.22300    184.00000    174.47883    0.005435
    24.22800    189.00000    179.68419    0.005291
    24.23300    194.00000    185.72963    0.005155
    24.23800    201.00000    192.72448    0.004975
    24.24300    208.00000    200.77858    0.004808
    24.24800    218.00000    209.99438    0.004587
    24.25300    227.00000    220.45646    0.004405
    24.25800    239.00000    232.21829    0.004184
    24.26300    251.00000    245.28715    0.003984
    24.26800    266.00000    259.60784    0.003759
    24.27300    282.00000    275.04710    0.003546
    24.27800    299.00000    291.38037    0.003344
    24.28300    317.00000    308.28335    0.003155
    24.28800    336.00000    325.33035    0.002976
    24.29300    355.00000    342.00118    0.002817
    24.29800    373.00000    357.69778    0.002681
    24.30300    390.00000    371.77068    0.002564
    24.30800    406.00000    383.55516    0.002463
    24.31300    419.00000    392.41449    0.002387
    24.31800    431.00000    397.78978    0.002320
    24.32300    437.00000    399.25506    0.002288
    24.32800    443.00000    396.57057    0.002257
    24.33300    439.00000    389.72637    0.002278
    24.33800    435.00000    378.96335    0.002299
    24.34300    421.00000    364.76040    0.002375
    24.34800    406.00000    347.78599    0.002463
    24.35300    383.00000    328.82543    0.002611
    24.35800    359.00000    308.70227    0.002786
    24.36300    331.00000    288.20953    0.003021
    24.36800    303.00000    268.05833    0.003300
    24.37300    276.00000    248.84398    0.003623
    24.37800    251.00000    231.02740    0.003984
    24.38300    229.00000    214.92904    0.004367
    24.38800    210.00000    200.73348    0.004762
    24.39300    193.00000    188.50275    0.005181
    24.39800    181.00000    178.19584    0.005525
    24.40300    170.00000    169.69076    0.005882
    24.40800    162.00000    162.81839    0.006173
    24.41300    155.00000    157.40420    0.006452
    24.41800    150.00000    153.16508    0.006667
    24.42300    146.00000    149.91059    0.006849
    24.42800    142.00000    147.45494    0.007042
    24.43300    139.00000    145.62478    0.007194
    24.43800    138.00000    144.27453    0.007246
    24.44300    136.00000    143.28607    0.007353
    24.44800    136.00000    142.56661    0.007353
    24.45300    136.00000    142.04568    0.007353
    24.45800    136.00000    141.67161    0.007353
    24.46300    137.00000    141.40817    0.007299
    24.46800    137.00000    141.23185    0.007299
    24.47300    137.00000    141.13036    0.007299
    24.47800    137.00000    141.10304    0.007299
    24.48300    138.00000    141.18321    0.007246
    24.48800    138.00000    141.44444    0.007246
    24.49300    139.00000    141.67053    0.007194
    24.49800    139.00000    141.58643    0.007194
    24.50300    140.00000    141.51017    0.007143
    24.50800    142.00000    141.45663    0.007042
    24.51300    144.00000    141.41216    0.006944
    24.51800    146.00000    141.37603    0.006849
    24.52300    148.00000    141.34769    0.006757
    24.52800    149.00000    141.32670    0.006711
    24.53300    150.00000    141.31271    0.006667
    24.53800    150.00000    141.30543    0.006667
    24.54300    149.00000    141.30463    0.006711
    24.54800    147.00000    141.31012    0.006803
    24.55300    145.00000    141.32177    0.006897
    24.55800    143.00000    141.33945    0.006993
    24.56300    142.00000    141.36310    0.007042
    24.56800    140.00000    141.39267    0.007143
    24.57300    139.00000    141.42814    0.007194
    24.57800    139.00000    141.46952    0.007194
    24.58300    139.00000    141.51685    0.007194
    24.58800    139.00000    141.57020    0.007194
    24.59300    139.00000    141.62965    0.007194
    24.59800    139.00000    141.69532    0.007194
    24.60300    139.00000    141.76735    0.007194
    24.60800    138.00000    141.84591    0.007246
    24.61300    138.00000    141.93118    0.007246
    24.61800    137.00000    142.02338    0.007299
    24.62300    136.00000    142.12275    0.007353
    24.62800    135.00000    142.22956    0.007407
    24.63300    135.00000    142.34410    0.007407
    24.63800    134.00000    142.46672    0.007463
    24.64300    134.00000    142.59778    0.007463
    24.64800    134.00000    142.73767    0.007463
    24.65300    134.00000    142.88684    0.007463
    24.65800    134.00000    143.04578    0.007463
    24.66300    133.00000    143.21502    0.007519
    24.66800    133.00000    143.39516    0.007519
    24.67300    134.00000    143.58684    0.007463
    24.67800    135.00000    143.79080    0.007407
    24.68300    137.00000    144.00783    0.007299
    24.68800    139.00000    144.23886    0.007194
    24.69300    142.00000    144.48492    0.007042
    24.69800    144.00000    144.74717    0.006944
    24.70300    145.00000    145.02698    0.006897
    24.70800    146.00000    145.32595    0.006849
    24.71300    145.00000    145.64592    0.006897
    24.71800    145.00000    145.98913    0.006897
    24.72300    143.00000    146.35823    0.006993
    24.72800    142.00000    146.75644    0.007042
    24.73300    141.00000    147.18766    0.007092
    24.73800    140.00000    147.65664    0.007143
    24.74300    140.00000    148.16924    0.007143
    24.74800    141.00000    148.73259    0.007092
    24.75300    144.00000    149.35550    0.006944
    24.75800    146.00000    150.04877    0.006849
    24.76300    151.00000    150.82562    0.006623
    24.76800    157.00000    151.70216    0.006369
    24.77300    162.00000    152.69791    0.006173
    24.77800    167.00000    153.83623    0.005988
    24.78300    172.00000    155.14440    0.005814
    24.78800    177.00000    156.65083    0.005650
    24.79300    182.00000    158.39162    0.005495
    24.79800    185.00000    160.46045    0.005405
    24.80300    188.00000    162.92713    0.005319
    24.80800    191.00000    165.83441    0.005236
    24.81300    195.00000    169.25901    0.005128
    24.81800    200.00000    173.29691    0.005000
    24.82300    206.00000    178.05812    0.004854
    24.82800    216.00000    183.67064    0.004630
    24.83300    226.00000    190.28195    0.004425
    24.83800    242.00000    198.06020    0.004132
    24.84300    258.00000    207.19676    0.003876
    24.84800    278.00000    217.90871    0.003597
    24.85300    299.00000    230.44140    0.003344
    24.85800    321.00000    245.07090    0.003115
    24.86300    343.00000    262.10653    0.002915
    24.86800    367.00000    281.89305    0.002725
    24.87300    391.00000    304.81242    0.002558
    24.87800    418.00000    331.28483    0.002392
    24.88300    445.00000    361.76869    0.002247
    24.88800    477.00000    396.75906    0.002096
    24.89300    511.00000    436.78420    0.001957
    24.89800    549.00000    482.39966    0.001821
    24.90300    593.00000    534.17909    0.001686
    24.90800    639.00000    592.70197    0.001565
    24.91300    691.00000    658.54647    0.001447
    24.91800    745.00000    732.24331    0.001342
    24.92300    804.00000    814.04507    0.001244
    24.92800    863.00000    904.13280    0.001159
    24.93300    927.00000   1002.68761    0.001079
    24.93800    991.00000   1109.52327    0.001009
    24.94300   1062.00000   1224.07174    0.000942
    24.94800   1133.00000   1345.33705    0.000883
    24.95300   1213.00000   1471.83275    0.000824
    24.95800   1295.00000   1601.54139    0.000772
    24.96300   1389.00000   1731.90344    0.000720
    24.96800   1485.00000   1859.83827    0.000673
    24.97300   1591.00000   1981.79639    0.000629
    24.97800   1700.00000   2093.84385    0.000588
    24.98300   1807.00000   2191.78607    0.000553
    24.98800   1912.00000   2271.34272    0.000523
    24.99300   2003.00000   2328.38443    0.000499
    24.99800   2082.00000   2359.23455    0.000480
    25.00300   2137.00000   2361.02692    0.000468
    25.00800   2163.00000   2332.08856    0.000462
    25.01300   2166.00000   2272.28288    0.000462
    25.01800   2123.00000   2183.21557    0.000471
    25.02300   2066.00000   2068.20752    0.000484
    25.02800   1957.00000   1932.00043    0.000511
    25.03300   1843.00000   1780.25874    0.000543
    25.03800   1688.00000   1619.00147    0.000592
    25.04300   1533.00000   1454.09227    0.000652
    25.04800   1360.00000   1290.85700    0.000735
    25.05300   1187.00000   1133.83561    0.000842
    25.05800   1024.00000    986.64514    0.000977
    25.06300    863.00000    851.92808    0.001159
    25.06800    727.00000    731.36789    0.001376
    25.07300    598.00000    625.75937    0.001672
    25.07800    497.00000    535.12232    0.002012
    25.08300    409.00000    458.84540    0.002445
    25.08800    343.00000    395.84532    0.002915
    25.09300    292.00000    344.72660    0.003425
    25.09800    253.00000    303.92912    0.003953
    25.10300    228.00000    271.85389    0.004386
    25.10800    209.00000    246.96155    0.004785
    25.11300    198.00000    227.84205    0.005051
    25.11800    188.00000    213.25704    0.005319
    25.12300    181.00000    202.15890    0.005525
    25.12800    175.00000    193.69127    0.005714
    25.13300    170.00000    187.17657    0.005882
    25.13800    166.00000    182.09520    0.006024
    25.14300    161.00000    178.06079    0.006211
    25.14800    157.00000    174.79474    0.006369
    25.15300    156.00000    172.10234    0.006410
    25.15800    154.00000    169.85214    0.006494
    25.16300    155.00000    167.95883    0.006452
    25.16800    156.00000    166.37001    0.006410
    25.17300    158.00000    165.05624    0.006329
    25.17800    161.00000    164.00415    0.006211
    25.18300    164.00000    163.21178    0.006098
    25.18800    168.00000    162.68583    0.005952
    25.19300    170.00000    162.44023    0.005882
    25.19800    172.00000    162.49566    0.005814
    25.20300    174.00000    162.87963    0.005747
    25.20800    176.00000    163.62696    0.005682
    25.21300    178.00000    164.78048    0.005618
    25.21800    180.00000    166.39182    0.005556
    25.22300    183.00000    168.52236    0.005464
    25.22800    189.00000    171.24429    0.005291
    25.23300    195.00000    174.64192    0.005128
    25.23800    204.00000    178.81335    0.004902
    25.24300    214.00000    183.87257    0.004673
    25.24800    226.00000    189.95212    0.004425
    25.25300    238.00000    197.20628    0.004202
    25.25800    252.00000    205.81488    0.003968
    25.26300    266.00000    215.98748    0.003759
    25.26800    280.00000    227.96755    0.003571
    25.27300    294.00000    242.03633    0.003401
    25.27800    309.00000    258.51527    0.003236
    25.28300    324.00000    277.76622    0.003086
    25.28800    341.00000    300.18787    0.002933
    25.29300    360.00000    326.20695    0.002778
    25.29800    381.00000    356.26245    0.002625
    25.30300    404.00000    390.78156    0.002475
    25.30800    432.00000    430.14613    0.002315
    25.31300    465.00000    474.64972    0.002151
    25.31800    501.00000    524.44603    0.001996
    25.32300    542.00000    579.49163    0.001845
    25.32800    586.00000    639.48695    0.001706
    25.33300    635.00000    703.82156    0.001575
    25.33800    684.00000    771.53076    0.001462
    25.34300    738.00000    841.27099    0.001355
    25.34800    793.00000    911.32108    0.001261
    25.35300    847.00000    979.61469    0.001181
    25.35800    902.00000   1043.80706    0.001109
    25.36300    954.00000   1101.37609    0.001048
    25.36800   1006.00000   1149.75542    0.000994
    25.37300   1049.00000   1186.49553    0.000953
    25.37800   1090.00000   1209.44767    0.000917
    25.38300   1116.00000   1216.96217    0.000896
    25.38800   1137.00000   1208.08413    0.000880
    25.39300   1138.00000   1182.71476    0.000879
    25.39800   1127.00000   1141.69343    0.000887
    25.40300   1098.00000   1086.76040    0.000911
    25.40800   1051.00000   1020.39140    0.000951
    25.41300    992.00000    945.53977    0.001008
    25.41800    915.00000    865.34969    0.001093
    25.42300    834.00000    782.89820    0.001199
    25.42800    743.00000    700.99633    0.001346
    25.43300    653.00000    622.05347    0.001531
    25.43800    568.00000    547.99701    0.001761
    25.44300    484.00000    480.23811    0.002066
    25.44800    417.00000    419.67715    0.002398
    25.45300    350.00000    366.73828    0.002857
    25.45800    304.00000    321.43208    0.003289
    25.46300    259.00000    283.43577    0.003861
    25.46800    230.00000    252.18010    0.004348
    25.47300    204.00000    226.93603    0.004902
    25.47800    188.00000    206.89368    0.005319
    25.48300    174.00000    191.22852    0.005747
    25.48800    166.00000    179.15208    0.006024
    25.49300    159.00000    169.94678    0.006289
    25.49800    154.00000    162.98592    0.006494
    25.50300    152.00000    157.74135    0.006579
    25.50800    149.00000    153.78168    0.006711
    25.51300    147.00000    150.76392    0.006803
    25.51800    145.00000    148.41964    0.006897
    25.52300    144.00000    146.54046    0.006944
    25.52800    143.00000    144.98949    0.006993
    25.53300    141.00000    143.69009    0.007092
    25.53800    140.00000    142.48982    0.007143
    25.54300    139.00000    141.26355    0.007194
    25.54800    139.00000    140.19571    0.007194
    25.55300    139.00000    139.55106    0.007194
    25.55800    140.00000    139.03445    0.007143
    25.56300    141.00000    138.56410    0.007092
    25.56800    143.00000    138.13199    0.006993
    25.57300    144.00000    137.73250    0.006944
    25.57800    145.00000    137.36147    0.006897
    25.58300    145.00000    137.01566    0.006897
    25.58800    144.00000    136.69248    0.006944
    25.59300    143.00000    136.38979    0.006993
    25.59800    141.00000    136.10578    0.007092
    25.60300    139.00000    135.83891    0.007194
    25.60800    137.00000    135.58783    0.007299
    25.61300    136.00000    135.35138    0.007353
    25.61800    135.00000    135.12860    0.007407
    25.62300    135.00000    134.91872    0.007407
    25.62800    136.00000    134.72132    0.007353
    25.63300    137.00000    134.53694    0.007299
    25.63800    139.00000    134.36684    0.007194
    25.64300    140.00000    134.20443    0.007143
    25.64800    141.00000    134.04076    0.007092
    25.65300    141.00000    133.88262    0.007092
    25.65800    140.00000    133.73155    0.007143
    25.66300    139.00000    133.58706    0.007194
    25.66800    137.00000    133.44873    0.007299
    25.67300    135.00000    133.31615    0.007407
    25.67800    134.00000    133.18896    0.007463
    25.68300    132.00000    133.06682    0.007576
    25.68800    131.00000    132.94942    0.007634
    25.69300    130.00000    132.83648    0.007692
    25.69800    130.00000    132.72773    0.007692
    25.70300    129.00000    132.62292    0.007752
    25.70800    129.00000    132.52180    0.007752
    25.71300    130.00000    132.42416    0.007692
    25.71800    130.00000    132.32975    0.007692
    25.72300    129.00000    132.23838    0.007752
    25.72800    129.00000    132.14984    0.007752
    25.73300    128.00000    132.06393    0.007813
    25.73800    127.00000    131.98049    0.007874
    25.74300    125.00000    131.89933    0.008000
    25.74800    124.00000    131.82028    0.008065
    25.75300    123.00000    131.74318    0.008130
    25.75800    122.00000    131.66784    0.008197
    25.76300    122.00000    131.59413    0.008197
    25.76800    122.00000    131.52185    0.008197
    25.77300    124.00000    131.45085    0.008065
    25.77800    126.00000    131.38096    0.007937
    25.78300    127.00000    131.31198    0.007874
    25.78800    129.00000    131.24372    0.007752
    25.79300    131.00000    131.17597    0.007634
    25.79800    132.00000    131.10850    0.007576
    25.80300    133.00000    131.04106    0.007519
    25.80800    132.00000    130.97334    0.007576
    25.81300    131.00000    130.90501    0.007634
    25.81800    130.00000    130.83566    0.007692
    25.82300    128.00000    130.76478    0.007813
    25.82800    126.00000    130.69176    0.007937
    25.83300    124.00000    130.61582    0.008065
    25.83800    122.00000    130.53593    0.008197
    25.84300    120.00000    130.45081    0.008333
    25.84800    119.00000    130.35874    0.008403
    25.85300    118.00000    130.25707    0.008475
    25.85800    119.00000    130.14135    0.008403
    25.86300    121.00000    130.00248    0.008264
    25.86800    123.00000    129.81276    0.008130
    25.87300    126.00000    129.54238    0.007937
    25.87800    128.00000    129.34645    0.007813
    25.88300    129.00000    129.30493    0.007752
    25.88800    131.00000    129.29406    0.007634
    25.89300    132.00000    129.28493    0.007576
    25.89800    132.00000    129.27774    0.007576
    25.90300    132.00000    129.27290    0.007576
    25.90800    132.00000    129.27095    0.007576
    25.91300    131.00000    129.27258    0.007634
    25.91800    130.00000    129.27862    0.007692
    25.92300    129.00000    129.29010    0.007752
    25.92800    128.00000    129.30824    0.007813
    25.93300    127.00000    129.33457    0.007874
    25.93800    127.00000    129.37085    0.007874
    25.94300    126.00000    129.41922    0.007937
    25.94800    126.00000    129.48215    0.007937
    25.95300    125.00000    129.56255    0.008000
    25.95800    125.00000    129.66378    0.008000
    25.96300    125.00000    129.78974    0.008000
    25.96800    125.00000    129.94493    0.008000
    25.97300    126.00000    130.13451    0.007937
    25.97800    127.00000    130.36448    0.007874
    25.98300    128.00000    130.64172    0.007813
    25.98800    130.00000    130.97426    0.007692
    25.99300    131.00000    131.37139    0.007634
    25.99800    133.00000    131.84395    0.007519
    26.00300    135.00000    132.40455    0.007407
    26.00800    136.00000    133.06784    0.007353
    26.01300    136.00000    133.85083    0.007353
    26.01800    135.00000    134.77320    0.007407
    26.02300    134.00000    135.85801    0.007463
    26.02800    133.00000    137.13508    0.007519
    26.03300    132.00000    138.63284    0.007576
    26.03800    133.00000    140.32976    0.007519
    26.04300    133.00000    142.27000    0.007519
    26.04800    135.00000    144.48680    0.007407
    26.05300    137.00000    146.99930    0.007299
    26.05800    140.00000    149.81894    0.007143
    26.06300    143.00000    152.94751    0.006993
    26.06800    145.00000    156.37435    0.006897
    26.07300    147.00000    160.07391    0.006803
    26.07800    147.00000    164.00381    0.006803
    26.08300    147.00000    168.10393    0.006803
    26.08800    147.00000    172.29683    0.006803
    26.09300    146.00000    176.48965    0.006849
    26.09800    147.00000    180.57787    0.006803
    26.10300    148.00000    184.45062    0.006757
    26.10800    150.00000    187.99780    0.006667
    26.11300    154.00000    191.11855    0.006494
    26.11800    159.00000    193.73105    0.006289
    26.12300    165.00000    195.78321    0.006061
    26.12800    171.00000    197.26334    0.005848
    26.13300    177.00000    198.20939    0.005650
    26.13800    183.00000    198.71476    0.005464
    26.14300    187.00000    198.92689    0.005348
    26.14800    191.00000    199.03462    0.005236
    26.15300    194.00000    199.26554    0.005155
    26.15800    197.00000    199.86458    0.005076
    26.16300    200.00000    201.05133    0.005000
    26.16800    203.00000    203.04186    0.004926
    26.17300    206.00000    206.02881    0.004854
    26.17800    209.00000    210.14822    0.004785
    26.18300    216.00000    215.47167    0.004630
    26.18800    223.00000    221.99680    0.004484
    26.19300    232.00000    229.63854    0.004310
    26.19800    242.00000    238.22412    0.004132
    26.20300    254.00000    247.49327    0.003937
    26.20800    267.00000    257.10458    0.003745
    26.21300    280.00000    266.64876    0.003571
    26.21800    294.00000    275.66874    0.003401
    26.22300    307.00000    283.68612    0.003257
    26.22800    319.00000    290.23220    0.003135
    26.23300    331.00000    294.88171    0.003021
    26.23800    339.00000    297.28626    0.002950
    26.24300    346.00000    297.20468    0.002890
    26.24800    349.00000    294.52662    0.002865
    26.25300    350.00000    289.28614    0.002857
    26.25800    345.00000    281.66199    0.002899
    26.26300    339.00000    271.96321    0.002950
    26.26800    326.00000    260.60162    0.003067
    26.27300    312.00000    248.05541    0.003205
    26.27800    294.00000    234.82967    0.003401
    26.28300    274.00000    221.41867    0.003650
    26.28800    253.00000    208.27368    0.003953
    26.29300    232.00000    195.77825    0.004310
    26.29800    213.00000    184.23226    0.004695
    26.30300    195.00000    173.84480    0.005128
    26.30800    181.00000    164.73543    0.005525
    26.31300    169.00000    156.94235    0.005917
    26.31800    160.00000    150.43560    0.006250
    26.32300    153.00000    145.13316    0.006536
    26.32800    148.00000    140.91785    0.006757
    26.33300    145.00000    137.65321    0.006897
    26.33800    143.00000    135.19725    0.006993
    26.34300    141.00000    133.41316    0.007092
    26.34800    140.00000    132.17683    0.007143
    26.35300    138.00000    131.38150    0.007246
    26.35800    137.00000    130.93973    0.007299
    26.36300    138.00000    130.78359    0.007246
    26.36800    138.00000    130.86343    0.007246
    26.37300    139.00000    131.14606    0.007194
    26.37800    141.00000    131.61253    0.007092
    26.38300    142.00000    132.25611    0.007042
    26.38800    143.00000    133.08042    0.006993
    26.39300    143.00000    134.09791    0.006993
    26.39800    143.00000    135.32874    0.006993
    26.40300    143.00000    136.79974    0.006993
    26.40800    142.00000    138.54355    0.007042
    26.41300    142.00000    140.59757    0.007042
    26.41800    143.00000    143.00256    0.006993
    26.42300    144.00000    145.80071    0.006944
    26.42800    148.00000    149.03296    0.006757
    26.43300    152.00000    152.73549    0.006579
    26.43800    157.00000    156.93536    0.006369
    26.44300    162.00000    161.64533    0.006173
    26.44800    169.00000    166.85831    0.005917
    26.45300    175.00000    172.54167    0.005714
    26.45800    180.00000    178.63208    0.005556
    26.46300    185.00000    185.03153    0.005405
    26.46800    188.00000    191.60500    0.005319
    26.47300    192.00000    198.17790    0.005208
    26.47800    194.00000    204.54814    0.005155
    26.48300    196.00000    210.53933    0.005102
    26.48800    197.00000    215.89608    0.005076
    26.49300    199.00000    220.37817    0.005025
    26.49800    200.00000    223.77585    0.005000
    26.50300    202.00000    225.87510    0.004950
    26.50800    204.00000    226.49751    0.004902
    26.51300    205.00000    225.61008    0.004878
    26.51800    206.00000    223.23042    0.004854
    26.52300    205.00000    219.44666    0.004878
    26.52800    203.00000    214.42295    0.004926
    26.53300    198.00000    208.38574    0.005051
    26.53800    193.00000    201.60356    0.005181
    26.54300    185.00000    194.36487    0.005405
    26.54800    177.00000    186.95788    0.005650
    26.55300    169.00000    179.65542    0.005917
    26.55800    160.00000    172.70973    0.006250
    26.56300    153.00000    166.38264    0.006536
    26.56800    146.00000    160.84196    0.006849
    26.57300    142.00000    155.65725    0.007042
    26.57800    137.00000    151.13379    0.007299
    26.58300    136.00000    147.32807    0.007353
    26.58800    134.00000    144.25561    0.007463
    26.59300    134.00000    141.88300    0.007463
    26.59800    135.00000    140.15158    0.007407
    26.60300    136.00000    138.99588    0.007353
    26.60800    138.00000    138.34989    0.007246
    26.61300    140.00000    138.15155    0.007143
    26.61800    142.00000    138.34560    0.007042
    26.62300    144.00000    138.88479    0.006944
    26.62800    146.00000    139.72933    0.006849
    26.63300    148.00000    140.84620    0.006757
    26.63800    149.00000    142.21606    0.006711
    26.64300    150.00000    143.82579    0.006667
    26.64800    151.00000    145.64882    0.006623
    26.65300    152.00000    147.66498    0.006579
    26.65800    153.00000    149.85624    0.006536
    26.66300    154.00000    152.20433    0.006494
    26.66800    156.00000    154.69141    0.006410
    26.67300    157.00000    157.30142    0.006369
    26.67800    159.00000    160.02234    0.006289
    26.68300    162.00000    162.84917    0.006173
    26.68800    166.00000    165.78764    0.006024
    26.69300    170.00000    168.85859    0.005882
    26.69800    175.00000    172.10267    0.005714
    26.70300    179.00000    175.58490    0.005587
    26.70800    184.00000    179.39823    0.005435
    26.71300    190.00000    183.66488    0.005263
    26.71800    195.00000    188.53434    0.005128
    26.72300    201.00000    194.17769    0.004975
    26.72800    206.00000    200.77835    0.004854
    26.73300    212.00000    208.52018    0.004717
    26.73800    218.00000    217.57358    0.004587
    26.74300    224.00000    228.08005    0.004464
    26.74800    231.00000    240.13550    0.004329
    26.75300    238.00000    253.77288    0.004202
    26.75800    246.00000    268.94507    0.004065
    26.76300    254.00000    285.50958    0.003937
    26.76800    262.00000    303.21699    0.003817
    26.77300    271.00000    321.70525    0.003690
    26.77800    279.00000    340.50172    0.003584
    26.78300    288.00000    359.03455    0.003472
    26.78800    297.00000    376.65418    0.003367
    26.79300    306.00000    392.66526    0.003268
    26.79800    315.00000    406.36787    0.003175
    26.80300    324.00000    417.10874    0.003086
    26.80800    333.00000    424.36079    0.003003
    26.81300    340.00000    427.70543    0.002941
    26.81800    347.00000    426.47272    0.002882
    26.82300    352.00000    420.81663    0.002841
    26.82800    355.00000    410.99382    0.002817
    26.83300    355.00000    397.41018    0.002817
    26.83800    352.00000    380.66181    0.002841
    26.84300    346.00000    361.48377    0.002890
    26.84800    334.00000    340.68777    0.002994
    26.85300    322.00000    319.10028    0.003106
    26.85800    305.00000    297.50854    0.003279
    26.86300    289.00000    276.61803    0.003460
    26.86800    272.00000    257.02249    0.003676
    26.87300    255.00000    239.18668    0.003922
    26.87800    243.00000    223.44002    0.004115
    26.88300    231.00000    209.98515    0.004329
    26.88800    227.00000    198.93326    0.004405
    26.89300    224.00000    190.28832    0.004464
    26.89800    226.00000    183.97787    0.004425
    26.90300    230.00000    179.89829    0.004348
    26.90800    237.00000    177.93403    0.004219
    26.91300    246.00000    177.97749    0.004065
    26.91800    257.00000    179.94717    0.003891
    26.92300    269.00000    183.80165    0.003717
    26.92800    282.00000    189.54980    0.003546
    26.93300    296.00000    197.25796    0.003378
    26.93800    310.00000    207.05472    0.003226
    26.94300    325.00000    219.13440    0.003077
    26.94800    340.00000    233.75963    0.002941
    26.95300    358.00000    251.26364    0.002793
    26.95800    376.00000    272.05190    0.002660
    26.96300    399.00000    296.60291    0.002506
    26.96800    423.00000    325.46691    0.002364
    26.97300    454.00000    359.26121    0.002203
    26.97800    486.00000    398.66033    0.002058
    26.98300    532.00000    444.37885    0.001880
    26.98800    579.00000    497.14506    0.001727
    26.99300    643.00000    557.66367    0.001555
    26.99800    709.00000    626.56648    0.001410
    27.00300    790.00000    704.35117    0.001266
    27.00800    876.00000    791.31006    0.001142
    27.01300    973.00000    887.45547    0.001028
    27.01800   1076.00000    992.43154    0.000929
    27.02300   1180.00000   1105.39160    0.000847
    27.02800   1285.00000   1225.10589    0.000778
    27.03300   1387.00000   1349.75616    0.000721
    27.03800   1483.00000   1476.44350    0.000674
    27.04300   1574.00000   1602.29954    0.000635
    27.04800   1656.00000   1724.02766    0.000604
    27.05300   1735.00000   1837.86319    0.000576
    27.05800   1802.00000   1939.83508    0.000555
    27.06300   1868.00000   2025.99312    0.000535
    27.06800   1922.00000   2092.65525    0.000520
    27.07300   1975.00000   2136.66803    0.000506
    27.07800   2006.00000   2155.68438    0.000499
    27.08300   2037.00000   2148.42882    0.000491
    27.08800   2032.00000   2114.91476    0.000492
    27.09300   2023.00000   2056.56654    0.000494
    27.09800   1973.00000   1976.19765    0.000507
    27.10300   1914.00000   1877.82168    0.000522
    27.10800   1826.00000   1766.32255    0.000548
    27.11300   1725.00000   1647.05621    0.000580
    27.11800   1616.00000   1525.46739    0.000619
    27.12300   1501.00000   1406.77744    0.000666
    27.12800   1394.00000   1295.76086    0.000717
    27.13300   1297.00000   1196.60087    0.000771
    27.13800   1214.00000   1112.80557    0.000824
    27.14300   1156.00000   1047.16811    0.000865
    27.14800   1109.00000   1001.75544    0.000902
    27.15300   1091.00000    977.92163    0.000917
    27.15800   1080.00000    976.37044    0.000926
    27.16300   1098.00000    997.15167    0.000911
    27.16800   1119.00000   1039.58235    0.000894
    27.17300   1169.00000   1102.35718    0.000855
    27.17800   1220.00000   1183.52481    0.000820
    27.18300   1301.00000   1280.46865    0.000769
    27.18800   1383.00000   1389.90846    0.000723
    27.19300   1496.00000   1507.92864    0.000668
    27.19800   1614.00000   1630.05232    0.000620
    27.20300   1747.00000   1751.33517    0.000572
    27.20800   1885.00000   1866.45426    0.000531
    27.21300   2017.00000   1970.22081    0.000496
    27.21800   2146.00000   2057.66303    0.000466
    27.22300   2249.00000   2124.35948    0.000445
    27.22800   2330.00000   2166.77918    0.000429
    27.23300   2376.00000   2182.57466    0.000421
    27.23800   2380.00000   2170.81409    0.000420
    27.24300   2354.00000   2132.11784    0.000425
    27.24800   2275.00000   2068.66842    0.000440
    27.25300   2182.00000   1984.07813    0.000458
    27.25800   2044.00000   1883.12335    0.000489
    27.26300   1903.00000   1771.38073    0.000525
    27.26800   1743.00000   1654.81450    0.000574
    27.27300   1584.00000   1539.36269    0.000631
    27.27800   1444.00000   1430.56044    0.000693
    27.28300   1305.00000   1333.22922    0.000766
    27.28800   1206.00000   1251.22806    0.000829
    27.29300   1111.00000   1187.30104    0.000900
    27.29800   1059.00000   1143.01129    0.000944
    27.30300   1017.00000   1118.74690    0.000983
    27.30800   1008.00000   1113.79300    0.000992
    27.31300   1012.00000   1126.45445    0.000988
    27.31800   1036.00000   1154.21301    0.000965
    27.32300   1072.00000   1193.90483    0.000933
    27.32800   1118.00000   1241.90780    0.000894
    27.33300   1173.00000   1294.33907    0.000853
    27.33800   1232.00000   1347.21242    0.000812
    27.34300   1297.00000   1396.45335    0.000771
    27.34800   1361.00000   1438.44559    0.000735
    27.35300   1423.00000   1469.97843    0.000703
    27.35800   1479.00000   1488.39379    0.000676
    27.36300   1518.00000   1491.78524    0.000659
    27.36800   1551.00000   1479.14973    0.000645
    27.37300   1547.00000   1450.47997    0.000646
    27.37800   1542.00000   1406.76042    0.000649
    27.38300   1481.00000   1349.84250    0.000675
    27.38800   1421.00000   1282.21286    0.000704
    27.39300   1318.00000   1206.70633    0.000759
    27.39800   1211.00000   1126.22633    0.000826
    27.40300   1089.00000   1043.51754    0.000918
    27.40800    963.00000    961.00651    0.001038
    27.41300    845.00000    880.70526    0.001183
    27.41800    730.00000    804.16574    0.001370
    27.42300    634.00000    732.47434    0.001577
    27.42800    552.00000    666.27903    0.001812
    27.43300    487.00000    605.84290    0.002053
    27.43800    439.00000    551.11726    0.002278
    27.44300    400.00000    501.82539    0.002500
    27.44800    375.00000    457.54342    0.002667
    27.45300    353.00000    417.74275    0.002833
    27.45800    337.00000    381.91721    0.002967
    27.46300    321.00000    350.08548    0.003115
    27.46800    307.00000    321.73880    0.003257
    27.47300    292.00000    296.40123    0.003425
    27.47800    275.00000    273.78447    0.003636
    27.48300    258.00000    253.66840    0.003876
    27.48800    241.00000    235.86963    0.004149
    27.49300    224.00000    220.22923    0.004464
    27.49800    211.00000    206.60151    0.004739
    27.50300    198.00000    194.84493    0.005051
    27.50800    189.00000    184.81585    0.005291
    27.51300    181.00000    176.36571    0.005525
    27.51800    176.00000    169.34119    0.005682
    27.52300    172.00000    163.58691    0.005814
    27.52800    170.00000    158.94958    0.005882
    27.53300    169.00000    155.28278    0.005917
    27.53800    169.00000    152.45162    0.005917
    27.54300    170.00000    150.33666    0.005882
    27.54800    171.00000    148.83675    0.005848
    27.55300    172.00000    147.87086    0.005814
    27.55800    172.00000    147.37872    0.005814
    27.56300    173.00000    147.32051    0.005780
    27.56800    174.00000    147.67562    0.005747
    27.57300    176.00000    148.43896    0.005682
    27.57800    177.00000    149.61983    0.005650
    27.58300    180.00000    151.27744    0.005556
    27.58800    183.00000    153.51140    0.005464
    27.59300    188.00000    156.35159    0.005319
    27.59800    194.00000    159.87037    0.005155
    27.60300    202.00000    164.16621    0.004950
    27.60800    210.00000    169.35106    0.004762
    27.61300    220.00000    175.54399    0.004545
    27.61800    230.00000    182.83530    0.004348
    27.62300    243.00000    191.38985    0.004115
    27.62800    256.00000    201.94071    0.003906
    27.63300    272.00000    214.42654    0.003676
    27.63800    288.00000    229.00039    0.003472
    27.64300    306.00000    245.93229    0.003268
    27.64800    325.00000    265.50753    0.003077
    27.65300    345.00000    288.01774    0.002899
    27.65800    366.00000    313.74880    0.002732
    27.66300    388.00000    342.96426    0.002577
    27.66800    412.00000    375.88436    0.002427
    27.67300    436.00000    412.66078    0.002294
    27.67800    465.00000    453.34784    0.002151
    27.68300    495.00000    497.87144    0.002020
    27.68800    532.00000    545.99732    0.001880
    27.69300    568.00000    597.30109    0.001761
    27.69800    611.00000    651.14296    0.001637
    27.70300    654.00000    706.65108    0.001529
    27.70800    701.00000    762.71715    0.001427
    27.71300    748.00000    818.00827    0.001337
    27.71800    796.00000    870.99783    0.001256
    27.72300    844.00000    920.01730    0.001185
    27.72800    889.00000    963.32961    0.001125
    27.73300    931.00000    999.22280    0.001074
    27.73800    968.00000   1026.11951    0.001033
    27.74300    999.00000   1042.69358    0.001001
    27.74800   1023.00000   1047.97987    0.000978
    27.75300   1034.00000   1041.46201    0.000967
    27.75800   1037.00000   1023.12608    0.000964
    27.76300   1020.00000    993.47540    0.000980
    27.76800    998.00000    953.50671    0.001002
    27.77300    949.00000    904.64929    0.001054
    27.77800    899.00000    848.66878    0.001112
    27.78300    825.00000    787.54295    0.001212
    27.78800    751.00000    723.32481    0.001332
    27.79300    666.00000    658.01209    0.001502
    27.79800    581.00000    593.43817    0.001721
    27.80300    503.00000    531.19170    0.001988
    27.80800    425.00000    472.56532    0.002353
    27.81300    363.00000    418.53083    0.002755
    27.81800    305.00000    369.73737    0.003279
    27.82300    263.00000    326.52898    0.003802
    27.82800    229.00000    288.97757    0.004367
    27.83300    204.00000    256.92698    0.004902
    27.83800    188.00000    230.04341    0.005319
    27.84300    176.00000    207.86739    0.005682
    27.84800    169.00000    189.86338    0.005917
    27.85300    163.00000    175.46364    0.006135
    27.85800    158.00000    164.10424    0.006329
    27.86300    154.00000    155.25228    0.006494
    27.86800    150.00000    148.42418    0.006667
    27.87300    145.00000    143.19553    0.006897
    27.87800    142.00000    139.20125    0.007042
    27.88300    138.00000    136.14292    0.007246
    27.88800    135.00000    133.83487    0.007407
    27.89300    132.00000    132.06317    0.007576
    27.89800    131.00000    130.67478    0.007634
    27.90300    130.00000    129.56183    0.007692
    27.90800    130.00000    128.64407    0.007692
    27.91300    131.00000    127.86240    0.007634
    27.91800    131.00000    127.17258    0.007634
    27.92300    130.00000    126.53927    0.007692
    27.92800    129.00000    125.92755    0.007752
    27.93300    128.00000    125.27091    0.007813
    27.93800    128.00000    124.53643    0.007813
    27.94300    127.00000    124.11967    0.007874
    27.94800    126.00000    123.80599    0.007937
    27.95300    125.00000    123.51369    0.008000
    27.95800    124.00000    123.24031    0.008065
    27.96300    124.00000    122.98341    0.008065
    27.96800    124.00000    122.74134    0.008065
    27.97300    124.00000    122.51274    0.008065
    27.97800    124.00000    122.29643    0.008065
    27.98300    125.00000    122.09139    0.008000
    27.98800    125.00000    121.89673    0.008000
    27.99300    124.00000    121.71164    0.008065
    27.99800    123.00000    121.53539    0.008130
    28.00300    122.00000    121.36732    0.008197
    28.00800    120.00000    121.20685    0.008333
    28.01300    119.00000    121.05342    0.008403
    28.01800    117.00000    120.90654    0.008547
    28.02300    116.00000    120.76576    0.008621
    28.02800    115.00000    120.63067    0.008696
    28.03300    116.00000    120.50088    0.008621
    28.03800    116.00000    120.37605    0.008621
    28.04300    118.00000    120.25586    0.008475
    28.04800    119.00000    120.13999    0.008403
    28.05300    121.00000    120.02817    0.008264
    28.05800    122.00000    119.92013    0.008197
    28.06300    123.00000    119.81560    0.008130
    28.06800    122.00000    119.71436    0.008197
    28.07300    122.00000    119.61618    0.008197
    28.07800    120.00000    119.52085    0.008333
    28.08300    118.00000    119.42816    0.008475
    28.08800    116.00000    119.33792    0.008621
    28.09300    114.00000    119.24995    0.008772
    28.09800    114.00000    119.16406    0.008772
    28.10300    114.00000    119.08008    0.008772
    28.10800    114.00000    118.99783    0.008772
    28.11300    115.00000    118.91714    0.008696
    28.11800    116.00000    118.83784    0.008621
    28.12300    117.00000    118.75974    0.008547
    28.12800    118.00000    118.68269    0.008475
    28.13300    119.00000    118.60648    0.008403
    28.13800    119.00000    118.53091    0.008403
    28.14300    118.00000    118.45576    0.008475
    28.14800    118.00000    118.38075    0.008475
    28.15300    118.00000    118.30557    0.008475
    28.15800    118.00000    118.22982    0.008475
    28.16300    120.00000    118.15302    0.008333
    28.16800    121.00000    118.07452    0.008264
    28.17300    123.00000    117.99353    0.008130
    28.17800    125.00000    117.90897    0.008000
    28.18300    126.00000    117.81917    0.007937
    28.18800    127.00000    117.72123    0.007874
    28.19300    126.00000    117.60899    0.007937
    28.19800    125.00000    117.46144    0.008000
    28.20300    123.00000    117.26663    0.008130
    28.20800    120.00000    117.17743    0.008333
    28.21300    118.00000    117.13657    0.008475
    28.21800    117.00000    117.10151    0.008547
    28.22300    115.00000    117.06826    0.008696
    28.22800    114.00000    117.03687    0.008772
    28.23300    114.00000    117.00775    0.008772
    28.23800    114.00000    116.98141    0.008772
    28.24300    114.00000    116.95858    0.008772
    28.24800    114.00000    116.94029    0.008772
    28.25300    114.00000    116.92830    0.008772
    28.25800    113.00000    116.92616    0.008850
    28.26300    113.00000    116.94451    0.008850
    28.26800    111.00000    116.99774    0.009009
    28.27300    110.00000    117.03338    0.009091
    28.27800    109.00000    116.99976    0.009174
    28.28300    109.00000    116.94450    0.009174
    28.28800    110.00000    116.87750    0.009091
    28.29300    111.00000    116.78383    0.009009
    28.29800    113.00000    116.66491    0.008850
    28.30300    115.00000    116.62775    0.008696
    28.30800    116.00000    116.61205    0.008621
    28.31300    118.00000    116.59656    0.008475
    28.31800    118.00000    116.58066    0.008475
    28.32300    119.00000    116.56533    0.008403
    28.32800    119.00000    116.55327    0.008403
    28.33300    119.00000    116.54258    0.008403
    28.33800    119.00000    116.53271    0.008403
    28.34300    119.00000    116.52369    0.008403
    28.34800    119.00000    116.51556    0.008403
    28.35300    120.00000    116.50840    0.008333
    28.35800    120.00000    116.50224    0.008333
    28.36300    120.00000    116.49716    0.008333
    28.36800    120.00000    116.49323    0.008333
    28.37300    120.00000    116.49051    0.008333
    28.37800    120.00000    116.48908    0.008333
    28.38300    119.00000    116.48904    0.008403
    28.38800    118.00000    116.49047    0.008475
    28.39300    116.00000    116.49347    0.008621
    28.39800    114.00000    116.49815    0.008772
    28.40300    113.00000    116.50464    0.008850
    28.40800    112.00000    116.51308    0.008929
    28.41300    112.00000    116.52361    0.008929
    28.41800    111.00000    116.53640    0.009009
    28.42300    111.00000    116.55168    0.009009
    28.42800    112.00000    116.56966    0.008929
    28.43300    113.00000    116.59065    0.008850
    28.43800    114.00000    116.61498    0.008772
    28.44300    116.00000    116.64309    0.008621
    28.44800    117.00000    116.67552    0.008547
    28.45300    119.00000    116.71295    0.008403
    28.45800    120.00000    116.75625    0.008333
    28.46300    121.00000    116.80656    0.008264
    28.46800    122.00000    116.86533    0.008197
    28.47300    123.00000    116.93447    0.008130
    28.47800    125.00000    117.01641    0.008000
    28.48300    126.00000    117.11430    0.007937
    28.48800    127.00000    117.23214    0.007874
    28.49300    128.00000    117.37503    0.007813
    28.49800    129.00000    117.54936    0.007752
    28.50300    131.00000    117.76314    0.007634
    28.50800    132.00000    118.02625    0.007576
    28.51300    133.00000    118.35082    0.007519
    28.51800    134.00000    118.75166    0.007463
    28.52300    136.00000    119.24666    0.007353
    28.52800    138.00000    119.85732    0.007246
    28.53300    140.00000    120.60935    0.007143
    28.53800    143.00000    121.53333    0.006993
    28.54300    146.00000    122.66547    0.006849
    28.54800    150.00000    124.04862    0.006667
    28.55300    153.00000    125.73341    0.006536
    28.55800    157.00000    127.78007    0.006369
    28.56300    161.00000    130.26303    0.006211
    28.56800    165.00000    133.26790    0.006061
    28.57300    170.00000    136.84813    0.005882
    28.57800    174.00000    141.10128    0.005747
    28.58300    180.00000    146.16713    0.005556
    28.58800    187.00000    152.18492    0.005348
    28.59300    195.00000    159.30309    0.005128
    28.59800    203.00000    167.68235    0.004926
    28.60300    213.00000    177.49200    0.004695
    28.60800    223.00000    188.90405    0.004484
    28.61300    234.00000    202.08479    0.004274
    28.61800    246.00000    217.18369    0.004065
    28.62300    259.00000    234.31994    0.003861
    28.62800    272.00000    253.56821    0.003676
    28.63300    285.00000    274.94218    0.003509
    28.63800    299.00000    298.34957    0.003344
    28.64300    314.00000    323.56434    0.003185
    28.64800    330.00000    350.32419    0.003030
    28.65300    346.00000    378.22482    0.002890
    28.65800    363.00000    406.72791    0.002755
    28.66300    381.00000    435.17945    0.002625
    28.66800    400.00000    462.82761    0.002500
    28.67300    419.00000    488.85053    0.002387
    28.67800    441.00000    512.39371    0.002268
    28.68300    462.00000    532.61587    0.002165
    28.68800    485.00000    548.74117    0.002062
    28.69300    507.00000    560.11582    0.001972
    28.69800    527.00000    566.26560    0.001898
    28.70300    548.00000    566.94918    0.001825
    28.70800    561.00000    562.19936    0.001783
    28.71300    573.00000    552.34240    0.001745
    28.71800    575.00000    537.98693    0.001739
    28.72300    575.00000    519.98047    0.001739
    28.72800    563.00000    499.34019    0.001776
    28.73300    547.00000    477.17088    0.001828
    28.73800    524.00000    454.58594    0.001908
    28.74300    496.00000    432.62895    0.002016
    28.74800    466.00000    412.16775    0.002146
    28.75300    435.00000    393.93778    0.002299
    28.75800    406.00000    378.48274    0.002463
    28.76300    381.00000    366.10730    0.002625
    28.76800    360.00000    356.88283    0.002778
    28.77300    348.00000    350.66077    0.002874
    28.77800    338.00000    347.09527    0.002959
    28.78300    340.00000    345.67693    0.002941
    28.78800    343.00000    345.77537    0.002915
    28.79300    354.00000    346.68772    0.002825
    28.79800    365.00000    347.68968    0.002740
    28.80300    378.00000    348.08611    0.002646
    28.80800    391.00000    347.25793    0.002558
    28.81300    398.00000    344.70260    0.002513
    28.81800    404.00000    340.06548    0.002475
    28.82300    402.00000    333.15937    0.002488
    28.82800    397.00000    323.97018    0.002519
    28.83300    385.00000    312.64761    0.002597
    28.83800    370.00000    299.48198    0.002703
    28.84300    350.00000    284.87069    0.002857
    28.84800    328.00000    269.27939    0.003049
    28.85300    304.00000    253.20258    0.003289
    28.85800    278.00000    237.12764    0.003597
    28.86300    254.00000    221.50472    0.003937
    28.86800    231.00000    206.72383    0.004329
    28.87300    210.00000    193.09984    0.004762
    28.87800    192.00000    180.86550    0.005208
    28.88300    176.00000    170.17179    0.005682
    28.88800    165.00000    161.09485    0.006061
    28.89300    155.00000    153.64669    0.006452
    28.89800    150.00000    147.78464    0.006667
    28.90300    145.00000    143.43744    0.006897
    28.90800    145.00000    140.51559    0.006897
    28.91300    146.00000    138.92340    0.006849
    28.91800    150.00000    138.57153    0.006667
    28.92300    154.00000    139.38573    0.006494
    28.92800    159.00000    141.31238    0.006289
    28.93300    165.00000    144.32078    0.006061
    28.93800    171.00000    148.40264    0.005848
    28.94300    176.00000    153.56876    0.005682
    28.94800    181.00000    159.84336    0.005525
    28.95300    186.00000    167.25625    0.005376
    28.95800    190.00000    175.83335    0.005263
    28.96300    193.00000    185.58583    0.005181
    28.96800    197.00000    196.49855    0.005076
    28.97300    201.00000    208.51848    0.004975
    28.97800    207.00000    221.54398    0.004831
    28.98300    214.00000    235.41595    0.004673
    28.98800    222.00000    249.91183    0.004505
    28.99300    232.00000    264.74367    0.004310
    28.99800    242.00000    279.56083    0.004132
    29.00300    255.00000    293.95807    0.003922
    29.00800    267.00000    307.48918    0.003745
    29.01300    280.00000    319.68563    0.003571
    29.01800    293.00000    330.07988    0.003413
    29.02300    305.00000    338.23205    0.003279
    29.02800    318.00000    343.75879    0.003145
    29.03300    328.00000    346.36281    0.003049
    29.03800    338.00000    345.86036    0.002959
    29.04300    344.00000    342.20347    0.002907
    29.04800    348.00000    335.49220    0.002874
    29.05300    346.00000    325.97280    0.002890
    29.05800    339.00000    314.01801    0.002950
    29.06300    327.00000    300.09434    0.003058
    29.06800    309.00000    284.73372    0.003236
    29.07300    289.00000    268.48594    0.003460
    29.07800    265.00000    251.88174    0.003774
    29.08300    241.00000    235.41054    0.004149
    29.08800    218.00000    219.54297    0.004587
    29.09300    196.00000    204.64201    0.005102
    29.09800    180.00000    190.96070    0.005556
    29.10300    164.00000    178.68544    0.006098
    29.10800    155.00000    167.92872    0.006452
    29.11300    147.00000    158.73311    0.006803
    29.11800    143.00000    151.08318    0.006993
    29.12300    140.00000    144.91925    0.007143
    29.12800    138.00000    140.15176    0.007246
    29.13300    136.00000    136.67478    0.007353
    29.13800    136.00000    134.37780    0.007353
    29.14300    135.00000    133.15462    0.007407
    29.14800    135.00000    132.90579    0.007407
    29.15300    136.00000    133.54704    0.007353
    29.15800    137.00000    135.08098    0.007299
    29.16300    140.00000    137.52804    0.007143
    29.16800    142.00000    140.82758    0.007042
    29.17300    146.00000    144.97180    0.006849
    29.17800    150.00000    149.97905    0.006667
    29.18300    154.00000    155.87290    0.006494
    29.18800    159.00000    162.67471    0.006289
    29.19300    163.00000    170.39582    0.006135
    29.19800    167.00000    179.02927    0.005988
    29.20300    173.00000    188.54160    0.005780
    29.20800    178.00000    198.86526    0.005618
    29.21300    184.00000    209.89220    0.005435
    29.21800    191.00000    221.46924    0.005236
    29.22300    199.00000    233.39601    0.005025
    29.22800    207.00000    245.42576    0.004831
    29.23300    216.00000    257.26969    0.004630
    29.23800    225.00000    268.60466    0.004444
    29.24300    234.00000    279.08456    0.004274
    29.24800    243.00000    288.35486    0.004115
    29.25300    251.00000    296.07014    0.003984
    29.25800    259.00000    301.91419    0.003861
    29.26300    266.00000    305.62207    0.003759
    29.26800    273.00000    307.00294    0.003663
    29.27300    278.00000    305.96121    0.003597
    29.27800    282.00000    302.51230    0.003546
    29.28300    285.00000    296.78829    0.003509
    29.28800    284.00000    289.03039    0.003521
    29.29300    282.00000    279.56824    0.003546
    29.29800    274.00000    268.79006    0.003650
    29.30300    266.00000    257.11002    0.003759
    29.30800    252.00000    244.93819    0.003968
    29.31300    237.00000    232.65637    0.004219
    29.31800    219.00000    220.60050    0.004566
    29.32300    200.00000    209.04919    0.005000
    29.32800    184.00000    198.21736    0.005435
    29.33300    168.00000    188.25447    0.005952
    29.33800    157.00000    179.24664    0.006369
    29.34300    147.00000    171.22216    0.006803
    29.34800    141.00000    164.15980    0.007092
    29.35300    138.00000    157.99913    0.007246
    29.35800    137.00000    152.65187    0.007299
    29.36300    136.00000    148.01360    0.007353
    29.36800    136.00000    143.97463    0.007353
    29.37300    135.00000    140.42943    0.007407
    29.37800    133.00000    137.28361    0.007519
    29.38300    130.00000    134.45825    0.007692
    29.38800    127.00000    131.89146    0.007874
    29.39300    123.00000    129.53774    0.008130
    29.39800    119.00000    127.36596    0.008403
    29.40300    115.00000    125.35659    0.008696
    29.40800    112.00000    123.49878    0.008929
    29.41300    110.00000    121.78753    0.009091
    29.41800    108.00000    120.22122    0.009259
    29.42300    108.00000    118.79953    0.009259
    29.42800    107.00000    117.52181    0.009346
    29.43300    108.00000    116.38594    0.009259
    29.43800    109.00000    115.38771    0.009174
    29.44300    110.00000    114.52049    0.009091
    29.44800    111.00000    113.77492    0.009009
    29.45300    113.00000    113.13739    0.008850
    29.45800    114.00000    112.58945    0.008772
    29.46300    114.00000    112.13475    0.008772
    29.46800    114.00000    111.80932    0.008772
    29.47300    114.00000    111.57193    0.008772
    29.47800    113.00000    111.40350    0.008850
    29.48300    112.00000    111.29735    0.008929
    29.48800    110.00000    111.24867    0.009091
    29.49300    109.00000    111.25439    0.009174
    29.49800    108.00000    111.31322    0.009259
    29.50300    107.00000    111.42551    0.009346
    29.50800    106.00000    111.59310    0.009434
    29.51300    106.00000    111.81913    0.009434
    29.51800    106.00000    112.10770    0.009434
    29.52300    106.00000    112.46363    0.009434
    29.52800    106.00000    112.89199    0.009434
    29.53300    107.00000    113.39770    0.009346
    29.53800    107.00000    113.98494    0.009346
    29.54300    107.00000    114.65668    0.009346
    29.54800    107.00000    115.41400    0.009346
    29.55300    107.00000    116.25575    0.009346
    29.55800    107.00000    117.17868    0.009346
    29.56300    106.00000    118.17444    0.009434
    29.56800    106.00000    119.21824    0.009434
    29.57300    106.00000    120.29869    0.009434
    29.57800    106.00000    121.39671    0.009434
    29.58300    107.00000    122.48660    0.009346
    29.58800    107.00000    123.53912    0.009346
    29.59300    108.00000    124.52239    0.009259
    29.59800    108.00000    125.40311    0.009259
    29.60300    109.00000    126.14794    0.009174
    29.60800    110.00000    126.72529    0.009091
    29.61300    112.00000    127.10723    0.008929
    29.61800    115.00000    127.27158    0.008696
    29.62300    117.00000    127.20408    0.008547
    29.62800    120.00000    126.90017    0.008333
    29.63300    121.00000    126.36614    0.008264
    29.63800    123.00000    125.61911    0.008130
    29.64300    123.00000    124.68580    0.008130
    29.64800    122.00000    123.60013    0.008197
    29.65300    120.00000    122.40030    0.008333
    29.65800    117.00000    121.12587    0.008547
    29.66300    113.00000    119.81528    0.008850
    29.66800    108.00000    118.50392    0.009259
    29.67300    103.00000    117.22291    0.009709
    29.67800     99.00000    115.99821    0.010101
    29.68300     96.00000    114.85026    0.010417
    29.68800     94.00000    113.79389    0.010638
    29.69300     93.00000    112.83852    0.010753
    29.69800     94.00000    111.98861    0.010638
    29.70300     94.00000    111.24428    0.010638
    29.70800     97.00000    110.60213    0.010309
    29.71300     99.00000    110.05604    0.010101
    29.71800    102.00000    109.59801    0.009804
    29.72300    105.00000    109.21899    0.009524
    29.72800    106.00000    108.90961    0.009434
    29.73300    107.00000    108.66075    0.009346
    29.73800    107.00000    108.46407    0.009346
    29.74300    108.00000    108.31263    0.009259
    29.74800    108.00000    108.20191    0.009259
    29.75300    107.00000    108.13363    0.009346
    29.75800    106.00000    108.11601    0.009434
    29.76300    106.00000    108.11358    0.009434
    29.76800    105.00000    108.06208    0.009524
    29.77300    104.00000    108.00281    0.009615
    29.77800    104.00000    107.94968    0.009615
    29.78300    103.00000    107.90104    0.009709
    29.78800    102.00000    107.85541    0.009804
    29.79300    102.00000    107.81154    0.009804
    29.79800    102.00000    107.76825    0.009804
    29.80300    104.00000    107.72415    0.009615
    29.80800    105.00000    107.67702    0.009524
    29.81300    107.00000    107.62043    0.009346
    29.81800    109.00000    107.54898    0.009174
    29.82300    111.00000    107.50336    0.009009
    29.82800    113.00000    107.48086    0.008850
    29.83300    114.00000    107.46331    0.008772
    29.83800    115.00000    107.44706    0.008696
    29.84300    114.00000    107.43190    0.008772
    29.84800    113.00000    107.41765    0.008850
    29.85300    111.00000    107.40372    0.009009
    29.85800    108.00000    107.38969    0.009259
    29.86300    106.00000    107.38007    0.009434
    29.86800    103.00000    107.37383    0.009709
    29.87300    101.00000    107.36948    0.009901
    29.87800     99.00000    107.36689    0.010101
    29.88300     98.00000    107.36613    0.010204
    29.88800     98.00000    107.36734    0.010204
    29.89300     98.00000    107.37064    0.010204
    29.89800     98.00000    107.37619    0.010204
    29.90300     98.00000    107.38419    0.010204
    29.90800     99.00000    107.39487    0.010101
    29.91300    100.00000    107.40851    0.010000
    29.91800    100.00000    107.42544    0.010000
    29.92300    101.00000    107.44609    0.009901
    29.92800    102.00000    107.47096    0.009804
    29.93300    104.00000    107.50067    0.009615
    29.93800    105.00000    107.53599    0.009524
    29.94300    107.00000    107.57788    0.009346
    29.94800    108.00000    107.62749    0.009259
    29.95300    109.00000    107.68628    0.009174
    29.95800    111.00000    107.75600    0.009009
    29.96300    112.00000    107.83884    0.008929
    29.96800    112.00000    107.93746    0.008929
    29.97300    112.00000    108.05515    0.008929
    29.97800    112.00000    108.19590    0.008929
    29.98300    113.00000    108.36461    0.008850
    29.98800    113.00000    108.56724    0.008850
    29.99300    114.00000    108.81103    0.008772
    29.99800    115.00000    109.10473    0.008696
    30.00300    117.00000    109.45887    0.008547
    30.00800    119.00000    109.88609    0.008403
    30.01300    121.00000    110.40138    0.008264
    30.01800    123.00000    111.02250    0.008130
    30.02300    125.00000    111.77022    0.008000
    30.02800    127.00000    112.66867    0.007874
    30.03300    129.00000    113.74560    0.007752
    30.03800    131.00000    115.03259    0.007634
    30.04300    133.00000    116.56521    0.007519
    30.04800    135.00000    118.38304    0.007407
    30.05300    138.00000    120.52969    0.007246
    30.05800    140.00000    123.05267    0.007143
    30.06300    142.00000    126.00319    0.007042
    30.06800    145.00000    129.43597    0.006897
    30.07300    147.00000    133.40899    0.006803
    30.07800    149.00000    137.98331    0.006711
    30.08300    152.00000    143.22283    0.006579
    30.08800    156.00000    149.19415    0.006410
    30.09300    160.00000    155.96633    0.006250
    30.09800    166.00000    163.61052    0.006024
    30.10300    172.00000    172.19914    0.005814
    30.10800    181.00000    181.80460    0.005525
    30.11300    190.00000    192.49705    0.005263
    30.11800    202.00000    204.34100    0.004950
    30.12300    213.00000    217.39067    0.004695
    30.12800    228.00000    231.68391    0.004386
    30.13300    243.00000    247.23491    0.004115
    30.13800    261.00000    264.02597    0.003831
    30.14300    279.00000    281.99870    0.003584
    30.14800    300.00000    301.04509    0.003333
    30.15300    321.00000    320.99875    0.003115
    30.15800    344.00000    341.62682    0.002907
    30.16300    368.00000    362.62330    0.002717
    30.16800    392.00000    383.60546    0.002551
    30.17300    415.00000    404.11505    0.002410
    30.17800    438.00000    423.62622    0.002283
    30.18300    458.00000    441.56096    0.002183
    30.18800    476.00000    457.31212    0.002101
    30.19300    490.00000    470.27316    0.002041
    30.19800    503.00000    479.87316    0.001988
    30.20300    510.00000    485.61551    0.001961
    30.20800    517.00000    487.11792    0.001934
    30.21300    516.00000    484.15256    0.001938
    30.21800    516.00000    476.67854    0.001938
    30.22300    506.00000    464.84901    0.001976
    30.22800    496.00000    449.01686    0.002016
    30.23300    475.00000    429.70989    0.002105
    30.23800    453.00000    407.58787    0.002208
    30.24300    422.00000    383.39097    0.002370
    30.24800    390.00000    357.88756    0.002564
    30.25300    353.00000    331.82788    0.002833
    30.25800    314.00000    305.90684    0.003185
    30.26300    277.00000    280.73625    0.003610
    30.26800    241.00000    256.82599    0.004149
    30.27300    210.00000    234.57341    0.004762
    30.27800    182.00000    214.26025    0.005495
    30.28300    160.00000    196.05626    0.006250
    30.28800    144.00000    180.02863    0.006944
    30.29300    131.00000    166.15577    0.007634
    30.29800    124.00000    154.34396    0.008065
    30.30300    119.00000    144.44525    0.008403
    30.30800    117.00000    136.27521    0.008547
    30.31300    115.00000    129.62928    0.008696
    30.31800    114.00000    124.29676    0.008772
    30.32300    114.00000    120.07215    0.008772
    30.32800    114.00000    116.76338    0.008772
    30.33300    113.00000    114.19735    0.008850
    30.33800    111.00000    112.22283    0.009009
    30.34300    109.00000    110.71141    0.009174
    30.34800    108.00000    109.55675    0.009259
    30.35300    106.00000    108.67292    0.009434
    30.35800    105.00000    107.99196    0.009524
    30.36300    104.00000    107.46123    0.009615
    30.36800    104.00000    107.04074    0.009615
    30.37300    105.00000    106.70066    0.009524
    30.37800    105.00000    106.41911    0.009524
    30.38300    106.00000    106.18025    0.009434
    30.38800    108.00000    105.97280    0.009259
    30.39300    109.00000    105.78878    0.009174
    30.39800    110.00000    105.62259    0.009091
    30.40300    111.00000    105.47031    0.009009
    30.40800    111.00000    105.32919    0.009009
    30.41300    111.00000    105.19727    0.009009
    30.41800    111.00000    105.07315    0.009009
    30.42300    110.00000    104.95579    0.009091
    30.42800    109.00000    104.84439    0.009174
    30.43300    107.00000    104.73833    0.009346
    30.43800    104.00000    104.63710    0.009615
    30.44300    102.00000    104.54028    0.009804
    30.44800    100.00000    104.44750    0.010000
    30.45300     98.00000    104.35846    0.010204
    30.45800     97.00000    104.27286    0.010309
    30.46300     96.00000    104.19046    0.010417
    30.46800     95.00000    104.11102    0.010526
    30.47300     95.00000    104.03435    0.010526
    30.47800     96.00000    103.96026    0.010417
    30.48300     96.00000    103.88858    0.010417
    30.48800     97.00000    103.81916    0.010309
    30.49300     98.00000    103.75186    0.010204
    30.49800     99.00000    103.68654    0.010101
    30.50300    100.00000    103.62311    0.010000
    30.50800    101.00000    103.56145    0.009901
    30.51300    101.00000    103.50148    0.009901
    30.51800    103.00000    103.44312    0.009709
    30.52300    104.00000    103.38631    0.009615
    30.52800    105.00000    103.33099    0.009524
    30.53300    107.00000    103.27714    0.009346
    30.53800    108.00000    103.22475    0.009259
    30.54300    109.00000    103.17386    0.009174
    30.54800    109.00000    103.12462    0.009174
    30.55300    109.00000    103.07768    0.009174
    30.55800    108.00000    103.03352    0.009259
    30.56300    107.00000    102.98722    0.009346
    30.56800    105.00000    102.94005    0.009524
    30.57300    104.00000    102.89341    0.009615
    30.57800    102.00000    102.84744    0.009804
    30.58300    101.00000    102.80207    0.009901
    30.58800    100.00000    102.75723    0.010000
    30.59300     99.00000    102.71286    0.010101
    30.59800     99.00000    102.66888    0.010101
    30.60300     99.00000    102.62523    0.010101
    30.60800     99.00000    102.58180    0.010101
    30.61300    100.00000    102.53852    0.010000
    30.61800    101.00000    102.49526    0.009901
    30.62300    103.00000    102.45192    0.009709
    30.62800    104.00000    102.40834    0.009615
    30.63300    105.00000    102.36436    0.009524
    30.63800    107.00000    102.31976    0.009346
    30.64300    107.00000    102.27429    0.009346
    30.64800    108.00000    102.22758    0.009259
    30.65300    108.00000    102.17917    0.009259
    30.65800    107.00000    102.12844    0.009346
    30.66300    106.00000    102.07453    0.009434
    30.66800    105.00000    102.01603    0.009524
    30.67300    105.00000    101.95023    0.009524
    30.67800    104.00000    101.86941    0.009615
    30.68300    104.00000    101.76092    0.009615
    30.68800    105.00000    101.65637    0.009524
    30.69300    105.00000    101.61523    0.009524
    30.69800    106.00000    101.59149    0.009434
    30.70300    107.00000    101.56909    0.009346
    30.70800    108.00000    101.54801    0.009259
    30.71300    109.00000    101.52860    0.009174
    30.71800    107.00000    101.51132    0.009346
    30.72300    106.00000    101.49670    0.009434
    30.72800    104.00000    101.48539    0.009615
    30.73300    102.00000    101.47813    0.009804
    30.73800    101.00000    101.47554    0.009901
    30.74300     99.00000    101.47740    0.010101
    30.74800     98.00000    101.48519    0.010204
    30.75300     97.00000    101.51280    0.010309
    30.75800     98.00000    101.55662    0.010204
    30.76300     99.00000    101.61695    0.010101
    30.76800    101.00000    101.69717    0.009901
    30.77300    102.00000    101.80120    0.009804
    30.77800    103.00000    101.93360    0.009709
    30.78300    104.00000    102.09952    0.009615
    30.78800    104.00000    102.30475    0.009615
    30.79300    104.00000    102.55563    0.009615
    30.79800    104.00000    102.85899    0.009615
    30.80300    104.00000    103.22197    0.009615
    30.80800    104.00000    103.65173    0.009615
    30.81300    104.00000    104.15515    0.009615
    30.81800    104.00000    104.73836    0.009615
    30.82300    106.00000    105.40618    0.009434
    30.82800    108.00000    106.16150    0.009259
    30.83300    110.00000    107.00460    0.009091
    30.83800    112.00000    107.93246    0.008929
    30.84300    114.00000    108.93813    0.008772
    30.84800    116.00000    110.01023    0.008621
    30.85300    117.00000    111.13256    0.008547
    30.85800    118.00000    112.28410    0.008475
    30.86300    118.00000    113.43924    0.008475
    30.86800    118.00000    114.56835    0.008475
    30.87300    117.00000    115.63881    0.008547
    30.87800    116.00000    116.61629    0.008621
    30.88300    116.00000    117.46642    0.008621
    30.88800    115.00000    118.15665    0.008696
    30.89300    115.00000    118.65847    0.008696
    30.89800    114.00000    118.95062    0.008772
    30.90300    114.00000    119.01865    0.008772
    30.90800    113.00000    118.83910    0.008850
    30.91300    113.00000    118.41971    0.008850
    30.91800    112.00000    117.77797    0.008929
    30.92300    111.00000    116.93657    0.009009
    30.92800    108.00000    115.92539    0.009259
    30.93300    105.00000    114.77984    0.009524
    30.93800    102.00000    113.53844    0.009804
    30.94300     99.00000    112.24036    0.010101
    30.94800     97.00000    110.92334    0.010309
    30.95300     95.00000    109.62191    0.010526
    30.95800     95.00000    108.36604    0.010526
    30.96300     95.00000    107.18024    0.010526
    30.96800     96.00000    106.08310    0.010417
    30.97300     97.00000    105.08720    0.010309
    30.97800     99.00000    104.19945    0.010101
    30.98300    101.00000    103.42162    0.009901
    30.98800    102.00000    102.75119    0.009804
    30.99300    102.00000    102.18224    0.009804
    30.99800    102.00000    101.70638    0.009804
    31.00300    100.00000    101.31370    0.010000
    31.00800     99.00000    100.99355    0.010101
    31.01300     97.00000    100.73524    0.010309
    31.01800     95.00000    100.52854    0.010526
    31.02300     94.00000    100.36405    0.010638
    31.02800     93.00000    100.23346    0.010753
    31.03300     94.00000    100.12959    0.010638
    31.03800     95.00000    100.04624    0.010526
    31.04300     97.00000     99.97859    0.010309
    31.04800    100.00000     99.92281    0.010000
    31.05300    102.00000     99.87585    0.009804
    31.05800    104.00000     99.83540    0.009615
    31.06300    106.00000     99.79977    0.009434
    31.06800    107.00000     99.76770    0.009346
    31.07300    108.00000     99.73832    0.009259
    31.07800    108.00000     99.71104    0.009259
    31.08300    107.00000     99.68548    0.009346
    31.08800    106.00000     99.66140    0.009434
    31.09300    105.00000     99.63870    0.009524
    31.09800    104.00000     99.61735    0.009615
    31.10300    104.00000     99.59743    0.009615
    31.10800    103.00000     99.57904    0.009709
    31.11300    103.00000     99.56237    0.009709
    31.11800    102.00000     99.54767    0.009804
    31.12300    101.00000     99.53529    0.009901
    31.12800     99.00000     99.52564    0.010101
    31.13300     98.00000     99.51933    0.010204
    31.13800     96.00000     99.51713    0.010417
    31.14300     94.00000     99.52012    0.010638
    31.14800     92.00000     99.52979    0.010870
    31.15300     90.00000     99.54835    0.011111
    31.15800     90.00000     99.57976    0.011111
    31.16300     90.00000     99.63358    0.011111
    31.16800     90.00000     99.73252    0.011111
    31.17300     91.00000     99.86482    0.010989
    31.17800     92.00000     99.89148    0.010870
    31.18300     93.00000     99.88496    0.010753
    31.18800     95.00000     99.87859    0.010526
    31.19300     97.00000     99.87295    0.010309
    31.19800     99.00000     99.86807    0.010101
    31.20300    100.00000     99.86404    0.010000
    31.20800    101.00000     99.86094    0.009901
    31.21300    102.00000     99.85886    0.009804
    31.21800    103.00000     99.85792    0.009709
    31.22300    103.00000     99.85824    0.009709
    31.22800    103.00000     99.85995    0.009709
    31.23300    102.00000     99.86322    0.009804
    31.23800    101.00000     99.86820    0.009901
    31.24300    100.00000     99.87509    0.010000
    31.24800     98.00000     99.88412    0.010204
    31.25300     98.00000     99.89551    0.010204
    31.25800     97.00000     99.90953    0.010309
    31.26300     97.00000     99.92639    0.010309
    31.26800     96.00000     99.94592    0.010417
    31.27300     96.00000     99.96826    0.010417
    31.27800     96.00000     99.99898    0.010417
    31.28300     96.00000    100.03761    0.010417
    31.28800     96.00000    100.08382    0.010417
    31.29300     96.00000    100.13916    0.010417
    31.29800     97.00000    100.20606    0.010309
    31.30300     98.00000    100.28868    0.010204
    31.30800     99.00000    100.39726    0.010101
    31.31300    100.00000    100.54138    0.010000
    31.31800    101.00000    100.67324    0.009901
    31.32300    101.00000    100.81956    0.009901
    31.32800    102.00000    101.03136    0.009804
    31.33300    102.00000    101.30595    0.009804
    31.33800    102.00000    101.42271    0.009804
    31.34300    102.00000    101.49066    0.009804
    31.34800    102.00000    101.56237    0.009804
    31.35300    101.00000    101.63920    0.009901
    31.35800    101.00000    101.72170    0.009901
    31.36300    101.00000    101.81055    0.009901
    31.36800    101.00000    101.90657    0.009901
    31.37300    100.00000    102.01073    0.010000
    31.37800    100.00000    102.12422    0.010000
    31.38300     99.00000    102.24849    0.010101
    31.38800     99.00000    102.38527    0.010101
    31.39300     98.00000    102.53666    0.010204
    31.39800     98.00000    102.70521    0.010204
    31.40300     99.00000    102.89398    0.010101
    31.40800    100.00000    103.10666    0.010000
    31.41300    101.00000    103.34767    0.009901
    31.41800    104.00000    103.62228    0.009615
    31.42300    107.00000    103.93679    0.009346
    31.42800    110.00000    104.29864    0.009091
    31.43300    115.00000    104.71661    0.008696
    31.43800    119.00000    105.20101    0.008403
    31.44300    123.00000    105.76385    0.008130
    31.44800    128.00000    106.41903    0.007813
    31.45300    130.00000    107.18252    0.007692
    31.45800    132.00000    108.07254    0.007576
    31.46300    133.00000    109.10973    0.007519
    31.46800    134.00000    110.31764    0.007463
    31.47300    134.00000    111.72487    0.007463
    31.47800    135.00000    113.36169    0.007407
    31.48300    136.00000    115.22892    0.007353
    31.48800    139.00000    117.35652    0.007194
    31.49300    142.00000    119.78571    0.007042
    31.49800    148.00000    122.54948    0.006757
    31.50300    154.00000    125.67800    0.006494
    31.50800    162.00000    129.20085    0.006173
    31.51300    170.00000    133.14677    0.005882
    31.51800    179.00000    137.54368    0.005587
    31.52300    187.00000    142.41909    0.005348
    31.52800    195.00000    147.80093    0.005128
    31.53300    202.00000    153.71897    0.004950
    31.53800    210.00000    160.20684    0.004762
    31.54300    217.00000    167.30449    0.004608
    31.54800    225.00000    175.06129    0.004444
    31.55300    233.00000    183.53932    0.004292
    31.55800    242.00000    192.81682    0.004132
    31.56300    252.00000    202.99153    0.003968
    31.56800    264.00000    214.18356    0.003788
    31.57300    276.00000    226.53750    0.003623
    31.57800    290.00000    240.22335    0.003448
    31.58300    305.00000    255.43552    0.003279
    31.58800    320.00000    272.38909    0.003125
    31.59300    336.00000    291.31203    0.002976
    31.59800    352.00000    312.43198    0.002841
    31.60300    368.00000    335.95883    0.002717
    31.60800    384.00000    362.06220    0.002604
    31.61300    401.00000    390.84525    0.002494
    31.61800    419.00000    422.31896    0.002387
    31.62300    439.00000    456.37859    0.002278
    31.62800    459.00000    492.78463    0.002179
    31.63300    486.00000    531.14982    0.002058
    31.63800    513.00000    570.93368    0.001949
    31.64300    546.00000    611.44518    0.001832
    31.64800    579.00000    651.85462    0.001727
    31.65300    619.00000    691.21459    0.001616
    31.65800    659.00000    728.49040    0.001517
    31.66300    701.00000    762.59964    0.001427
    31.66800    744.00000    792.46022    0.001344
    31.67300    788.00000    817.04623    0.001269
    31.67800    832.00000    835.44925    0.001202
    31.68300    870.00000    846.94142    0.001149
    31.68800    905.00000    851.03335    0.001105
    31.69300    931.00000    847.51802    0.001074
    31.69800    948.00000    836.49185    0.001055
    31.70300    954.00000    818.34860    0.001048
    31.70800    944.00000    793.74842    0.001059
    31.71300    926.00000    763.57079    0.001080
    31.71800    887.00000    728.86146    0.001127
    31.72300    844.00000    690.78044    0.001185
    31.72800    784.00000    650.54608    0.001276
    31.73300    723.00000    609.38070    0.001383
    31.73800    659.00000    568.50130    0.001517
    31.74300    595.00000    529.05123    0.001681
    31.74800    540.00000    492.06565    0.001852
    31.75300    486.00000    458.44858    0.002058
    31.75800    448.00000    428.95610    0.002232
    31.76300    413.00000    404.18908    0.002421
    31.76800    395.00000    384.59419    0.002532
    31.77300    381.00000    370.47164    0.002625
    31.77800    379.00000    361.98771    0.002639
    31.78300    383.00000    359.19027    0.002611
    31.78800    392.00000    362.02566    0.002551
    31.79300    406.00000    370.35525    0.002463
    31.79800    424.00000    383.97038    0.002358
    31.80300    446.00000    402.60441    0.002242
    31.80800    469.00000    425.94121    0.002132
    31.81300    496.00000    453.61956    0.002016
    31.81800    522.00000    485.23359    0.001916
    31.82300    551.00000    520.32967    0.001815
    31.82800    581.00000    558.40086    0.001721
    31.83300    614.00000    598.87991    0.001629
    31.83800    647.00000    641.13214    0.001546
    31.84300    681.00000    684.44924    0.001468
    31.84800    716.00000    728.04479    0.001397
    31.85300    750.00000    771.05262    0.001333
    31.85800    783.00000    812.52957    0.001277
    31.86300    812.00000    851.46459    0.001232
    31.86800    841.00000    886.79628    0.001189
    31.87300    866.00000    917.44040    0.001155
    31.87800    889.00000    942.32810    0.001125
    31.88300    907.00000    960.45487    0.001103
    31.88800    922.00000    970.93910    0.001085
    31.89300    932.00000    973.08805    0.001073
    31.89800    938.00000    966.46552    0.001066
    31.90300    937.00000    950.95213    0.001067
    31.90800    927.00000    926.78489    0.001079
    31.91300    912.00000    894.56351    0.001096
    31.91800    884.00000    855.21694    0.001131
    31.92300    851.00000    809.93431    0.001175
    31.92800    803.00000    760.07407    0.001245
    31.93300    754.00000    707.06889    0.001326
    31.93800    691.00000    652.34038    0.001447
    31.94300    628.00000    597.23063    0.001592
    31.94800    561.00000    542.95169    0.001783
    31.95300    494.00000    490.55081    0.002024
    31.95800    432.00000    440.88895    0.002315
    31.96300    371.00000    394.63060    0.002695
    31.96800    320.00000    352.24340    0.003125
    31.97300    272.00000    314.00691    0.003676
    31.97800    235.00000    280.02928    0.004255
    31.98300    201.00000    250.26911    0.004975
    31.98800    176.00000    224.56190    0.005682
    31.99300    156.00000    202.64833    0.006410
    31.99800    141.00000    184.20264    0.007092
    32.00300    132.00000    168.85912    0.007576
    32.00800    124.00000    156.23562    0.008065
    32.01300    120.00000    145.95299    0.008333
    32.01800    117.00000    137.65016    0.008547
    32.02300    115.00000    130.99481    0.008696
    32.02800    114.00000    125.69002    0.008772
    32.03300    112.00000    121.47737    0.008929
    32.03800    111.00000    118.13731    0.009009
    32.04300    109.00000    115.48748    0.009174
    32.04800    108.00000    113.37952    0.009259
    32.05300    106.00000    111.69516    0.009434
    32.05800    104.00000    110.34201    0.009615
    32.06300    103.00000    109.24930    0.009709
    32.06800    101.00000    108.36408    0.009901
    32.07300    101.00000    107.64800    0.009901
    32.07800    101.00000    107.07570    0.009901
    32.08300    101.00000    106.63041    0.009901
    32.08800    102.00000    106.28348    0.009804
    32.09300    103.00000    106.02977    0.009709
    32.09800    103.00000    105.87343    0.009709
    32.10300    104.00000    105.81707    0.009615
    32.10800    105.00000    105.86483    0.009524
    32.11300    105.00000    106.02324    0.009524
    32.11800    106.00000    106.30077    0.009434
    32.12300    107.00000    106.70717    0.009346
    32.12800    108.00000    107.25241    0.009259
    32.13300    109.00000    107.94215    0.009174
    32.13800    111.00000    108.78450    0.009009
    32.14300    112.00000    109.84606    0.008929
    32.14800    114.00000    111.12478    0.008772
    32.15300    116.00000    112.61365    0.008621
    32.15800    117.00000    114.31898    0.008547
    32.16300    119.00000    116.24540    0.008403
    32.16800    120.00000    118.39334    0.008333
    32.17300    121.00000    120.75776    0.008264
    32.17800    122.00000    123.32723    0.008197
    32.18300    123.00000    126.08297    0.008130
    32.18800    126.00000    128.99817    0.007937
    32.19300    129.00000    132.03730    0.007752
    32.19800    133.00000    135.15559    0.007519
    32.20300    137.00000    138.29789    0.007299
    32.20800    140.00000    141.39345    0.007143
    32.21300    144.00000    144.35328    0.006944
    32.21800    147.00000    147.14913    0.006803
    32.22300    150.00000    149.84652    0.006667
    32.22800    153.00000    152.28749    0.006536
    32.23300    155.00000    154.36803    0.006452
    32.23800    156.00000    156.02423    0.006410
    32.24300    157.00000    157.20005    0.006369
    32.24800    157.00000    157.84862    0.006369
    32.25300    157.00000    157.93472    0.006369
    32.25800    157.00000    157.43742    0.006369
    32.26300    156.00000    156.35281    0.006410
    32.26800    155.00000    154.69630    0.006452
    32.27300    154.00000    152.50388    0.006494
    32.27800    152.00000    149.83066    0.006579
    32.28300    150.00000    146.74725    0.006667
    32.28800    147.00000    143.33742    0.006803
    32.29300    144.00000    139.70965    0.006944
    32.29800    140.00000    135.95254    0.007143
    32.30300    136.00000    132.15164    0.007353
    32.30800    132.00000    128.39018    0.007576
    32.31300    127.00000    124.74255    0.007874
    32.31800    122.00000    121.27348    0.008197
    32.32300    118.00000    118.04297    0.008475
    32.32800    114.00000    115.09815    0.008772
    32.33300    109.00000    112.39260    0.009174
    32.33800    107.00000    109.93582    0.009346
    32.34300    104.00000    107.76028    0.009615
    32.34800    102.00000    105.86665    0.009804
    32.35300    101.00000    104.24082    0.009901
    32.35800    101.00000    102.86326    0.009901
    32.36300    102.00000    101.71099    0.009804
    32.36800    103.00000    100.75914    0.009709
    32.37300    105.00000     99.98238    0.009524
    32.37800    105.00000     99.35598    0.009524
    32.38300    106.00000     98.85674    0.009434
    32.38800    105.00000     98.46356    0.009524
    32.39300    104.00000     98.15780    0.009615
    32.39800    103.00000     97.92347    0.009709
    32.40300    101.00000     97.74725    0.009901
    32.40800    100.00000     97.61850    0.010000
    32.41300     99.00000     97.52981    0.010101
    32.41800     98.00000     97.47721    0.010204
    32.42300     98.00000     97.45122    0.010204
    32.42800     98.00000     97.43186    0.010204
    32.43300    100.00000     97.42566    0.010000
    32.43800    101.00000     97.43515    0.009901
    32.44300    103.00000     97.45947    0.009709
    32.44800    105.00000     97.49834    0.009524
    32.45300    107.00000     97.55205    0.009346
    32.45800    109.00000     97.62134    0.009174
    32.46300    110.00000     97.70738    0.009091
    32.46800    112.00000     97.81145    0.008929
    32.47300    113.00000     97.93386    0.008850
    32.47800    114.00000     98.06937    0.008772
    32.48300    115.00000     98.19450    0.008696
    32.48800    116.00000     98.32822    0.008621
    32.49300    117.00000     98.70422    0.008547
    32.49800    119.00000     99.22808    0.008403
    32.50300    121.00000     99.86938    0.008264
    32.50800    124.00000    100.65330    0.008065
    32.51300    126.00000    101.61486    0.007937
    32.51800    129.00000    102.79604    0.007752
    32.52300    132.00000    104.24701    0.007576
    32.52800    135.00000    106.02769    0.007407
    32.53300    138.00000    108.20882    0.007246
    32.53800    141.00000    110.87298    0.007092
    32.54300    143.00000    114.11521    0.006993
    32.54800    147.00000    118.04319    0.006803
    32.55300    150.00000    122.77674    0.006667
    32.55800    155.00000    128.44645    0.006452
    32.56300    160.00000    135.19118    0.006250
    32.56800    166.00000    143.15428    0.006024
    32.57300    173.00000    152.47834    0.005780
    32.57800    182.00000    163.29836    0.005495
    32.58300    191.00000    175.73327    0.005236
    32.58800    202.00000    189.87614    0.004950
    32.59300    214.00000    205.78315    0.004673
    32.59800    227.00000    223.46200    0.004405
    32.60300    241.00000    242.86053    0.004149
    32.60800    256.00000    263.85626    0.003906
    32.61300    274.00000    286.24806    0.003650
    32.61800    293.00000    309.75095    0.003413
    32.62300    313.00000    333.99496    0.003195
    32.62800    333.00000    358.52909    0.003003
    32.63300    354.00000    382.83081    0.002825
    32.63800    374.00000    406.32051    0.002674
    32.64300    392.00000    428.37748    0.002551
    32.64800    410.00000    448.37519    0.002439
    32.65300    424.00000    465.70348    0.002358
    32.65800    438.00000    479.79935    0.002283
    32.66300    446.00000    490.17969    0.002242
    32.66800    454.00000    496.47186    0.002203
    32.67300    458.00000    498.44144    0.002183
    32.67800    462.00000    496.01207    0.002165
    32.68300    462.00000    489.25587    0.002165
    32.68800    460.00000    478.38670    0.002174
    32.69300    455.00000    463.81263    0.002198
    32.69800    447.00000    446.05409    0.002237
    32.70300    434.00000    425.71574    0.002304
    32.70800    419.00000    403.46194    0.002387
    32.71300    401.00000    379.98425    0.002494
    32.71800    380.00000    355.96995    0.002632
    32.72300    358.00000    332.07269    0.002793
    32.72800    333.00000    308.88637    0.003003
    32.73300    308.00000    286.92521    0.003247
    32.73800    285.00000    266.61409    0.003509
    32.74300    262.00000    248.26891    0.003817
    32.74800    243.00000    232.10291    0.004115
    32.75300    224.00000    218.23051    0.004464
    32.75800    209.00000    206.67396    0.004785
    32.76300    195.00000    197.37371    0.005128
    32.76800    187.00000    190.20051    0.005348
    32.77300    179.00000    184.96806    0.005587
    32.77800    176.00000    181.44588    0.005682
    32.78300    174.00000    179.37165    0.005747
    32.78800    174.00000    178.46297    0.005747
    32.79300    175.00000    178.42842    0.005714
    32.79800    178.00000    178.97786    0.005618
    32.80300    181.00000    179.83305    0.005525
    32.80800    183.00000    180.73469    0.005464
    32.81300    185.00000    181.43233    0.005405
    32.81800    186.00000    181.71710    0.005376
    32.82300    186.00000    181.43799    0.005376
    32.82800    186.00000    180.48966    0.005376
    32.83300    184.00000    178.79537    0.005435
    32.83800    182.00000    176.33015    0.005495
    32.84300    179.00000    173.11775    0.005587
    32.84800    176.00000    169.22274    0.005682
    32.85300    171.00000    164.74258    0.005848
    32.85800    167.00000    159.79816    0.005988
    32.86300    161.00000    154.52395    0.006211
    32.86800    156.00000    149.05889    0.006410
    32.87300    149.00000    143.53844    0.006711
    32.87800    142.00000    138.08807    0.007042
    32.88300    135.00000    132.81843    0.007407
    32.88800    128.00000    127.82189    0.007813
    32.89300    122.00000    123.17060    0.008197
    32.89800    117.00000    118.91588    0.008547
    32.90300    113.00000    115.08888    0.008850
    32.90800    110.00000    111.70216    0.009091
    32.91300    108.00000    108.75215    0.009259
    32.91800    106.00000    106.22204    0.009434
    32.92300    104.00000    104.08493    0.009615
    32.92800    103.00000    102.30701    0.009709
    32.93300    102.00000    100.85039    0.009804
    32.93800    101.00000     99.67576    0.009901
    32.94300    100.00000     98.74451    0.010000
    32.94800     99.00000     98.02029    0.010101
    32.95300     98.00000     97.46908    0.010204
    32.95800     97.00000     97.06096    0.010309
    32.96300     96.00000     96.77162    0.010417
    32.96800     96.00000     96.58062    0.010417
    32.97300     96.00000     96.47127    0.010417
    32.97800     96.00000     96.43050    0.010417
    32.98300     95.00000     96.44830    0.010526
    32.98800     94.00000     96.51718    0.010638
    32.99300     93.00000     96.63159    0.010753
    32.99800     91.00000     96.78732    0.010989
    33.00300     90.00000     96.98096    0.011111
    33.00800     89.00000     97.20938    0.011236
    33.01300     88.00000     97.46917    0.011364
    33.01800     87.00000     97.75596    0.011494
    33.02300     87.00000     98.06305    0.011494
    33.02800     87.00000     98.37549    0.011494
    33.03300     89.00000     98.67812    0.011236
    33.03800     90.00000     99.03424    0.011111
    33.04300     92.00000     99.43698    0.010870
    33.04800     94.00000     99.84490    0.010638
    33.05300     97.00000    100.24190    0.010309
    33.05800     99.00000    100.61819    0.010101
    33.06300    101.00000    100.96439    0.009901
    33.06800    104.00000    101.27144    0.009615
    33.07300    105.00000    101.53114    0.009524
    33.07800    106.00000    101.73667    0.009434
    33.08300    106.00000    101.88317    0.009434
    33.08800    107.00000    101.96829    0.009346
    33.09300    107.00000    101.99273    0.009346
    33.09800    106.00000    101.96056    0.009434
    33.10300    106.00000    101.87932    0.009434
    33.10800    105.00000    101.75981    0.009524
    33.11300    105.00000    101.61571    0.009524
    33.11800    106.00000    101.46296    0.009434
    33.12300    107.00000    101.31936    0.009346
    33.12800    108.00000    101.20391    0.009259
    33.13300    110.00000    101.13616    0.009091
    33.13800    111.00000    101.13620    0.009009
    33.14300    113.00000    101.22456    0.008850
    33.14800    115.00000    101.42205    0.008696
    33.15300    116.00000    101.74975    0.008621
    33.15800    116.00000    102.22912    0.008621
    33.16300    116.00000    102.88208    0.008621
    33.16800    116.00000    103.73121    0.008621
    33.17300    116.00000    104.79983    0.008621
    33.17800    116.00000    106.11224    0.008621
    33.18300    117.00000    107.69378    0.008547
    33.18800    118.00000    109.57087    0.008475
    33.19300    119.00000    111.77101    0.008403
    33.19800    120.00000    114.32251    0.008333
    33.20300    122.00000    117.25411    0.008197
    33.20800    125.00000    120.59437    0.008000
    33.21300    127.00000    124.37073    0.007874
    33.21800    131.00000    128.60831    0.007634
    33.22300    135.00000    133.32834    0.007407
    33.22800    139.00000    138.54633    0.007194
    33.23300    143.00000    144.26990    0.006993
    33.23800    148.00000    150.49650    0.006757
    33.24300    152.00000    157.21084    0.006579
    33.24800    157.00000    164.38197    0.006369
    33.25300    160.00000    171.96088    0.006250
    33.25800    164.00000    179.88783    0.006098
    33.26300    170.00000    188.09488    0.005882
    33.26800    175.00000    196.46784    0.005714
    33.27300    180.00000    204.87792    0.005556
    33.27800    185.00000    213.18111    0.005405
    33.28300    191.00000    221.21578    0.005236
    33.28800    197.00000    228.80581    0.005076
    33.29300    204.00000    235.76522    0.004902
    33.29800    211.00000    241.90459    0.004739
    33.30300    218.00000    247.03892    0.004587
    33.30800    224.00000    250.99714    0.004464
    33.31300    229.00000    253.63295    0.004367
    33.31800    233.00000    254.83678    0.004292
    33.32300    236.00000    254.54950    0.004237
    33.32800    238.00000    252.76692    0.004202
    33.33300    238.00000    249.50829    0.004202
    33.33800    236.00000    244.90234    0.004237
    33.34300    233.00000    239.14690    0.004292
    33.34800    228.00000    232.45697    0.004386
    33.35300    222.00000    225.07064    0.004505
    33.35800    213.00000    217.24462    0.004695
    33.36300    205.00000    209.23588    0.004878
    33.36800    194.00000    201.28938    0.005155
    33.37300    183.00000    193.62955    0.005464
    33.37800    173.00000    186.45424    0.005780
    33.38300    164.00000    179.93047    0.006098
    33.38800    156.00000    174.19188    0.006410
    33.39300    149.00000    169.33734    0.006711
    33.39800    145.00000    165.43073    0.006897
    33.40300    143.00000    162.50180    0.006993
    33.40800    143.00000    160.54786    0.006993
    33.41300    144.00000    159.53620    0.006944
    33.41800    147.00000    159.40713    0.006803
    33.42300    150.00000    160.07726    0.006667
    33.42800    153.00000    161.44300    0.006536
    33.43300    157.00000    163.38406    0.006369
    33.43800    160.00000    165.76686    0.006250
    33.44300    163.00000    168.44789    0.006135
    33.44800    166.00000    171.27709    0.006024
    33.45300    169.00000    174.10137    0.005917
    33.45800    171.00000    176.76830    0.005848
    33.46300    174.00000    179.13017    0.005747
    33.46800    176.00000    181.04848    0.005682
    33.47300    177.00000    182.39896    0.005650
    33.47800    178.00000    183.07699    0.005618
    33.48300    177.00000    183.00330    0.005650
    33.48800    175.00000    182.12924    0.005714
    33.49300    172.00000    180.44078    0.005814
    33.49800    167.00000    177.96001    0.005988
    33.50300    162.00000    174.74356    0.006173
    33.50800    156.00000    170.87763    0.006410
    33.51300    150.00000    166.47065    0.006667
    33.51800    144.00000    161.64464    0.006944
    33.52300    138.00000    156.52699    0.007246
    33.52800    133.00000    151.24326    0.007519
    33.53300    127.00000    145.91176    0.007874
    33.53800    123.00000    140.63960    0.008130
    33.54300    118.00000    135.52003    0.008475
    33.54800    114.00000    130.63095    0.008772
    33.55300    109.00000    126.03408    0.009174
    33.55800    106.00000    121.77503    0.009434
    33.56300    103.00000    117.88383    0.009709
    33.56800    100.00000    114.37607    0.010000
    33.57300     97.00000    111.25451    0.010309
    33.57800     96.00000    108.51091    0.010417
    33.58300     95.00000    106.12815    0.010526
    33.58800     95.00000    104.08234    0.010526
    33.59300     94.00000    102.34493    0.010638
    33.59800     94.00000    100.88462    0.010638
    33.60300     94.00000     99.66902    0.010638
    33.60800     94.00000     98.66611    0.010638
    33.61300     93.00000     97.84527    0.010753
    33.61800     92.00000     97.17813    0.010870
    33.62300     91.00000     96.63905    0.010989
    33.62800     90.00000     96.20541    0.011111
    33.63300     89.00000     95.85769    0.011236
    33.63800     88.00000     95.57938    0.011364
    33.64300     87.00000     95.35681    0.011494
    33.64800     87.00000     95.17890    0.011494
    33.65300     88.00000     95.03701    0.011364
    33.65800     88.00000     94.92519    0.011364
    33.66300     90.00000     94.83968    0.011111
    33.66800     92.00000     94.77059    0.010870
    33.67300     94.00000     94.70886    0.010638
    33.67800     96.00000     94.65719    0.010417
    33.68300     97.00000     94.61607    0.010309
    33.68800     98.00000     94.58445    0.010204
    33.69300     98.00000     94.56159    0.010204
    33.69800     99.00000     94.54765    0.010101
    33.70300     98.00000     94.54465    0.010204
    33.70800     97.00000     94.55255    0.010309
    33.71300     96.00000     94.57224    0.010417
    33.71800     93.00000     94.60553    0.010753
    33.72300     91.00000     94.65486    0.010989
    33.72800     89.00000     94.72337    0.011236
    33.73300     88.00000     94.81513    0.011364
    33.73800     87.00000     94.93537    0.011494
    33.74300     87.00000     95.09108    0.011494
    33.74800     88.00000     95.28965    0.011364
    33.75300     90.00000     95.53415    0.011111
    33.75800     92.00000     95.83820    0.010870
    33.76300     95.00000     96.21637    0.010526
    33.76800    100.00000     96.68420    0.010000
    33.77300    105.00000     97.26003    0.009524
    33.77800    110.00000     97.96626    0.009091
    33.78300    114.00000     98.82790    0.008772
    33.78800    119.00000     99.85873    0.008403
    33.79300    123.00000    101.08967    0.008130
    33.79800    125.00000    102.55659    0.008000
    33.80300    127.00000    104.29365    0.007874
    33.80800    128.00000    106.33521    0.007813
    33.81300    129.00000    108.71562    0.007752
    33.81800    129.00000    111.46775    0.007752
    33.82300    128.00000    114.62134    0.007813
    33.82800    128.00000    118.20093    0.007813
    33.83300    128.00000    122.22364    0.007813
    33.83800    128.00000    126.69683    0.007813
    33.84300    129.00000    131.61569    0.007752
    33.84800    131.00000    136.96105    0.007634
    33.85300    133.00000    142.69744    0.007519
    33.85800    135.00000    148.77170    0.007407
    33.86300    139.00000    155.11229    0.007194
    33.86800    142.00000    161.62943    0.007042
    33.87300    147.00000    168.21620    0.006803
    33.87800    152.00000    174.75073    0.006579
    33.88300    158.00000    181.09928    0.006329
    33.88800    165.00000    187.12025    0.006061
    33.89300    174.00000    192.66985    0.005747
    33.89800    183.00000    197.61233    0.005464
    33.90300    194.00000    201.81651    0.005155
    33.90800    205.00000    205.17080    0.004878
    33.91300    215.00000    207.59004    0.004651
    33.91800    224.00000    209.02054    0.004464
    33.92300    232.00000    209.44808    0.004310
    33.92800    237.00000    208.90119    0.004219
    33.93300    240.00000    207.45079    0.004167
    33.93800    241.00000    205.20549    0.004149
    33.94300    239.00000    202.30298    0.004184
    33.94800    234.00000    198.89869    0.004274
    33.95300    228.00000    195.15373    0.004386
    33.95800    221.00000    191.22361    0.004525
    33.96300    214.00000    187.24896    0.004673
    33.96800    207.00000    183.34837    0.004831
    33.97300    200.00000    179.61344    0.005000
    33.97800    195.00000    176.10475    0.005128
    33.98300    190.00000    172.85068    0.005263
    33.98800    187.00000    169.86694    0.005348
    33.99300    185.00000    167.16276    0.005405
    33.99800    182.00000    164.67800    0.005495
    34.00300    181.00000    162.34739    0.005525
    34.00800    178.00000    160.10399    0.005618
    34.01300    176.00000    157.87817    0.005682
    34.01800    173.00000    155.60398    0.005780
    34.02300    169.00000    153.22528    0.005917
    34.02800    165.00000    150.70078    0.006061
    34.03300    161.00000    148.00753    0.006211
    34.03800    156.00000    145.14255    0.006410
    34.04300    152.00000    142.12242    0.006579
    34.04800    148.00000    138.98117    0.006757
    34.05300    145.00000    135.76693    0.006897
    34.05800    141.00000    132.53773    0.007092
    34.06300    138.00000    129.35697    0.007246
    34.06800    135.00000    126.28977    0.007407
    34.07300    132.00000    123.39893    0.007576
    34.07800    130.00000    120.74152    0.007692
    34.08300    127.00000    118.36645    0.007874
    34.08800    124.00000    116.31234    0.008065
    34.09300    122.00000    114.60487    0.008197
    34.09800    120.00000    113.25980    0.008333
    34.10300    117.00000    112.26810    0.008547
    34.10800    115.00000    111.61623    0.008696
    34.11300    113.00000    111.28666    0.008850
    34.11800    111.00000    111.24829    0.009009
    34.12300    109.00000    111.45999    0.009174
    34.12800    108.00000    111.87402    0.009259
    34.13300    107.00000    112.43790    0.009346
    34.13800    107.00000    113.09637    0.009346
    34.14300    107.00000    113.79332    0.009346
    34.14800    109.00000    114.47378    0.009174
    34.15300    110.00000    115.08575    0.009091
    34.15800    112.00000    115.58200    0.008929
    34.16300    114.00000    115.92181    0.008772
    34.16800    116.00000    116.07236    0.008621
    34.17300    117.00000    116.00990    0.008547
    34.17800    117.00000    115.71937    0.008547
    34.18300    118.00000    115.19621    0.008475
    34.18800    117.00000    114.46332    0.008547
    34.19300    115.00000    113.54392    0.008696
    34.19800    113.00000    112.45532    0.008850
    34.20300    112.00000    111.22702    0.008929
    34.20800    109.00000    109.89464    0.009174
    34.21300    107.00000    108.49544    0.009346
    34.21800    105.00000    107.06634    0.009524
    34.22300    103.00000    105.64232    0.009709
    34.22800    102.00000    104.25527    0.009804
    34.23300    101.00000    102.93310    0.009901
    34.23800    100.00000    101.69926    0.010000
    34.24300     99.00000    100.57259    0.010101
    34.24800     98.00000     99.56764    0.010204
    34.25300     97.00000     98.69427    0.010309
    34.25800     96.00000     97.95544    0.010417
    34.26300     95.00000     97.35578    0.010526
    34.26800     95.00000     96.89725    0.010526
    34.27300     93.00000     96.57974    0.010753
    34.27800     92.00000     96.40268    0.010870
    34.28300     92.00000     96.36583    0.010870
    34.28800     91.00000     96.46984    0.010989
    34.29300     92.00000     96.71677    0.010870
    34.29800     93.00000     97.11032    0.010753
    34.30300     95.00000     97.65596    0.010526
    34.30800     98.00000     98.36076    0.010204
    34.31300    101.00000     99.23310    0.009901
    34.31800    104.00000    100.28214    0.009615
    34.32300    106.00000    101.51715    0.009434
    34.32800    109.00000    102.94660    0.009174
    34.33300    110.00000    104.57721    0.009091
    34.33800    111.00000    106.41283    0.009009
    34.34300    112.00000    108.45330    0.008929
    34.34800    112.00000    110.69336    0.008929
    34.35300    112.00000    113.12154    0.008929
    34.35800    112.00000    115.71931    0.008929
    34.36300    112.00000    118.46039    0.008929
    34.36800    114.00000    121.31034    0.008772
    34.37300    115.00000    124.22658    0.008696
    34.37800    118.00000    127.15873    0.008475
    34.38300    121.00000    130.04939    0.008264
    34.38800    125.00000    132.83529    0.008000
    34.39300    129.00000    135.44839    0.007752
    34.39800    134.00000    137.81832    0.007463
    34.40300    138.00000    139.88264    0.007246
    34.40800    142.00000    141.58248    0.007042
    34.41300    146.00000    142.85470    0.006849
    34.41800    149.00000    143.64985    0.006711
    34.42300    152.00000    143.93426    0.006579
    34.42800    154.00000    143.69139    0.006494
    34.43300    155.00000    142.92393    0.006452
    34.43800    156.00000    141.65459    0.006410
    34.44300    155.00000    139.92501    0.006452
    34.44800    154.00000    137.79292    0.006494
    34.45300    152.00000    135.32806    0.006579
    34.45800    150.00000    132.60754    0.006667
    34.46300    146.00000    129.71144    0.006849
    34.46800    141.00000    126.71908    0.007092
    34.47300    136.00000    123.70637    0.007353
    34.47800    131.00000    120.74333    0.007634
    34.48300    126.00000    117.88894    0.007937
    34.48800    120.00000    115.19702    0.008333
    34.49300    116.00000    112.71456    0.008621
    34.49800    111.00000    110.47906    0.009009
    34.50300    108.00000    108.51960    0.009259
    34.50800    105.00000    106.85791    0.009524
    34.51300    103.00000    105.50936    0.009709
    34.51800    102.00000    104.48385    0.009804
    34.52300    102.00000    103.78653    0.009804
    34.52800    102.00000    103.41628    0.009804
    34.53300    102.00000    103.37140    0.009804
    34.53800    103.00000    103.68513    0.009709
    34.54300    103.00000    104.34227    0.009709
    34.54800    104.00000    105.33086    0.009615
    34.55300    106.00000    106.64682    0.009434
    34.55800    107.00000    108.28348    0.009346
    34.56300    109.00000    110.23124    0.009174
    34.56800    112.00000    112.47636    0.008929
    34.57300    114.00000    114.99978    0.008772
    34.57800    117.00000    117.77603    0.008547
    34.58300    120.00000    120.77226    0.008333
    34.58800    122.00000    123.94755    0.008197
    34.59300    124.00000    127.25258    0.008065
    34.59800    126.00000    130.62975    0.007937
    34.60300    128.00000    134.01384    0.007813
    34.60800    129.00000    137.33313    0.007752
    34.61300    131.00000    140.51103    0.007634
    34.61800    134.00000    143.46790    0.007463
    34.62300    138.00000    146.12533    0.007246
    34.62800    142.00000    148.41399    0.007042
    34.63300    147.00000    150.26258    0.006803
    34.63800    151.00000    151.61142    0.006623
    34.64300    155.00000    152.41639    0.006452
    34.64800    159.00000    152.65068    0.006289
    34.65300    161.00000    152.30712    0.006211
    34.65800    163.00000    151.39922    0.006135
    34.66300    163.00000    149.96034    0.006135
    34.66800    162.00000    148.04120    0.006173
    34.67300    159.00000    145.70597    0.006289
    34.67800    156.00000    143.02768    0.006410
    34.68300    150.00000    140.08371    0.006667
    34.68800    145.00000    136.95172    0.006897
    34.69300    139.00000    133.70637    0.007194
    34.69800    133.00000    130.41695    0.007519
    34.70300    128.00000    127.14563    0.007813
    34.70800    122.00000    123.94655    0.008197
    34.71300    117.00000    120.86536    0.008547
    34.71800    113.00000    117.93924    0.008850
    34.72300    109.00000    115.19726    0.009174
    34.72800    105.00000    112.66089    0.009524
    34.73300    101.00000    110.34465    0.009901
    34.73800     98.00000    108.25686    0.010204
    34.74300     95.00000    106.40048    0.010526
    34.74800     92.00000    104.77393    0.010870
    34.75300     90.00000    103.37206    0.011111
    34.75800     89.00000    102.18702    0.011236
    34.76300     88.00000    101.20902    0.011364
    34.76800     89.00000    100.42701    0.011236
    34.77300     89.00000     99.82913    0.011236
    34.77800     90.00000     99.40300    0.011111
    34.78300     90.00000     99.13591    0.011111
    34.78800     90.00000     99.01478    0.011111
    34.79300     90.00000     99.02609    0.011111
    34.79800     90.00000     99.15579    0.011111
    34.80300     91.00000     99.38908    0.010989
    34.80800     91.00000     99.71035    0.010989
    34.81300     91.00000    100.10307    0.010989
    34.81800     92.00000    100.54977    0.010870
    34.82300     93.00000    101.03215    0.010753
    34.82800     95.00000    101.53122    0.010526
    34.83300     98.00000    102.02756    0.010204
    34.83800    100.00000    102.50173    0.010000
    34.84300    102.00000    102.93466    0.009804
    34.84800    103.00000    103.30822    0.009709
    34.85300    104.00000    103.60584    0.009615
    34.85800    104.00000    103.81331    0.009615
    34.86300    103.00000    103.91945    0.009709
    34.86800    103.00000    103.91549    0.009709
    34.87300    102.00000    103.79614    0.009804
    34.87800    101.00000    103.56321    0.009901
    34.88300    102.00000    103.22249    0.009804
    34.88800    102.00000    102.78345    0.009804
    34.89300    103.00000    102.25894    0.009709
    34.89800    104.00000    101.66423    0.009615
    34.90300    105.00000    101.01601    0.009524
    34.90800    106.00000    100.33140    0.009434
    34.91300    106.00000     99.62715    0.009434
    34.91800    105.00000     98.91897    0.009524
    34.92300    104.00000     98.22113    0.009615
    34.92800    103.00000     97.54606    0.009709
    34.93300    101.00000     96.90421    0.009901
    34.93800    100.00000     96.30395    0.010000
    34.94300     98.00000     95.75159    0.010204
    34.94800     97.00000     95.25146    0.010309
    34.95300     96.00000     94.80610    0.010417
    34.95800     96.00000     94.41650    0.010417
    34.96300     96.00000     94.08241    0.010417
    34.96800     97.00000     93.80262    0.010309
    34.97300     98.00000     93.57531    0.010204
    34.97800     97.00000     93.39842    0.010309
    34.98300     97.00000     93.26991    0.010309
    34.98800     96.00000     93.18689    0.010417
    34.99300     95.00000     93.14759    0.010526
    34.99800     93.00000     93.15149    0.010753
    35.00300     91.00000     93.19853    0.010989
    35.00800     90.00000     93.28946    0.011111
    35.01300     88.00000     93.42674    0.011364
    35.01800     87.00000     93.61348    0.011494
    35.02300     86.00000     93.84246    0.011628
    35.02800     86.00000     94.11665    0.011628
    35.03300     87.00000     94.44276    0.011494
    35.03800     88.00000     94.82458    0.011364
    35.04300     90.00000     95.26463    0.011111
    35.04800     92.00000     95.76483    0.010870
    35.05300     94.00000     96.32615    0.010638
    35.05800     97.00000     96.94829    0.010309
    35.06300     99.00000     97.62938    0.010101
    35.06800    101.00000     98.36563    0.009901
    35.07300    102.00000     99.15103    0.009804
    35.07800    103.00000     99.97706    0.009709
    35.08300    104.00000    100.83152    0.009615
    35.08800    104.00000    101.70018    0.009615
    35.09300    104.00000    102.58051    0.009615
    35.09800    104.00000    103.45350    0.009615
    35.10300    104.00000    104.29579    0.009615
    35.10800    105.00000    105.08702    0.009524
    35.11300    105.00000    105.80682    0.009524
    35.11800    104.00000    106.43513    0.009615
    35.12300    104.00000    106.95284    0.009615
    35.12800    105.00000    107.34280    0.009524
    35.13300    105.00000    107.59072    0.009524
    35.13800    105.00000    107.68627    0.009524
    35.14300    105.00000    107.62391    0.009524
    35.14800    106.00000    107.40359    0.009434
    35.15300    107.00000    107.03098    0.009346
    35.15800    108.00000    106.51724    0.009259
    35.16300    109.00000    105.87823    0.009174
    35.16800    110.00000    105.13338    0.009091
    35.17300    111.00000    104.30436    0.009009
    35.17800    110.00000    103.41378    0.009091
    35.18300    109.00000    102.48406    0.009174
    35.18800    107.00000    101.53651    0.009346
    35.19300    106.00000    100.59060    0.009434
    35.19800    104.00000     99.66347    0.009615
    35.20300    101.00000     98.76943    0.009901
    35.20800     99.00000     97.91890    0.010101
    35.21300     97.00000     97.11941    0.010309
    35.21800     94.00000     96.38784    0.010638
    35.22300     92.00000     95.73011    0.010870
    35.22800     90.00000     95.14230    0.011111
    35.23300     88.00000     94.62261    0.011364
    35.23800     86.00000     94.16894    0.011628
    35.24300     86.00000     93.77801    0.011628
    35.24800     85.00000     93.44557    0.011765
    35.25300     86.00000     93.16677    0.011628
    35.25800     87.00000     92.93654    0.011494
    35.26300     88.00000     92.74980    0.011364
    35.26800     89.00000     92.60181    0.011236
    35.27300     90.00000     92.48839    0.011111
    35.27800     91.00000     92.40615    0.010989
    35.28300     91.00000     92.35302    0.010989
    35.28800     91.00000     92.32961    0.010989
    35.29300     90.00000     92.34325    0.011111
    35.29800     89.00000     92.39491    0.011236
    35.30300     88.00000     92.43562    0.011364
    35.30800     86.00000     92.49091    0.011628
    35.31300     85.00000     92.50750    0.011765
    35.31800     84.00000     92.51336    0.011905
    35.32300     84.00000     92.52834    0.011905
    35.32800     83.00000     92.55836    0.012048
    35.33300     83.00000     92.60135    0.012048
    35.33800     83.00000     92.61880    0.012048
    35.34300     83.00000     92.62723    0.012048
    35.34800     83.00000     92.63679    0.012048
    35.35300     83.00000     92.64748    0.012048
    35.35800     84.00000     92.66123    0.011905
    35.36300     84.00000     92.67752    0.011905
    35.36800     85.00000     92.69577    0.011765
    35.37300     85.00000     92.71606    0.011765
    35.37800     85.00000     92.73855    0.011765
    35.38300     85.00000     92.76350    0.011765
    35.38800     84.00000     92.79123    0.011905
    35.39300     84.00000     92.82215    0.011905
    35.39800     84.00000     92.85685    0.011905
    35.40300     83.00000     92.89609    0.012048
    35.40800     83.00000     92.94096    0.012048
    35.41300     84.00000     92.99296    0.011905
    35.41800     84.00000     93.05457    0.011905
    35.42300     84.00000     93.13139    0.011905
    35.42800     84.00000     93.23505    0.011905
    35.43300     85.00000     93.35717    0.011765
    35.43800     85.00000     93.43773    0.011765
    35.44300     86.00000     93.50737    0.011628
    35.44800     86.00000     93.58492    0.011628
    35.45300     87.00000     93.67228    0.011494
    35.45800     88.00000     93.77115    0.011364
    35.46300     89.00000     93.88352    0.011236
    35.46800     90.00000     94.01166    0.011111
    35.47300     91.00000     94.15817    0.010989
    35.47800     92.00000     94.32602    0.010870
    35.48300     93.00000     94.51853    0.010753
    35.48800     93.00000     94.73947    0.010753
    35.49300     92.00000     94.99305    0.010870
    35.49800     92.00000     95.28398    0.010870
    35.50300     92.00000     95.61773    0.010870
    35.50800     91.00000     96.00330    0.010989
    35.51300     91.00000     96.45864    0.010989
    35.51800     92.00000     96.97708    0.010870
    35.52300     93.00000     97.50354    0.010753
    35.52800     95.00000     98.07130    0.010526
    35.53300     97.00000     98.70072    0.010309
    35.53800     99.00000     99.38914    0.010101
    35.54300    101.00000    100.14200    0.009901
    35.54800    104.00000    100.96383    0.009615
    35.55300    106.00000    101.85900    0.009434
    35.55800    107.00000    102.83230    0.009346
    35.56300    109.00000    103.86826    0.009174
    35.56800    110.00000    104.95700    0.009091
    35.57300    111.00000    106.10899    0.009009
    35.57800    112.00000    107.32813    0.008929
    35.58300    112.00000    108.61402    0.008929
    35.58800    112.00000    109.96622    0.008929
    35.59300    112.00000    111.38458    0.008929
    35.59800    112.00000    112.86935    0.008929
    35.60300    113.00000    114.42132    0.008850
    35.60800    114.00000    116.04201    0.008772
    35.61300    115.00000    117.73371    0.008696
    35.61800    117.00000    119.49946    0.008547
    35.62300    119.00000    121.34291    0.008403
    35.62800    122.00000    123.26782    0.008197
    35.63300    125.00000    125.27758    0.008000
    35.63800    129.00000    127.37448    0.007752
    35.64300    133.00000    129.55915    0.007519
    35.64800    137.00000    131.83025    0.007299
    35.65300    142.00000    134.18452    0.007042
    35.65800    147.00000    136.61738    0.006803
    35.66300    152.00000    139.12396    0.006579
    35.66800    158.00000    141.70065    0.006329
    35.67300    164.00000    144.34696    0.006098
    35.67800    169.00000    147.06781    0.005917
    35.68300    174.00000    149.87613    0.005747
    35.68800    179.00000    152.79609    0.005587
    35.69300    183.00000    155.86904    0.005464
    35.69800    187.00000    159.15534    0.005348
    35.70300    191.00000    162.69660    0.005236
    35.70800    196.00000    166.55266    0.005102
    35.71300    201.00000    170.86357    0.004975
    35.71800    207.00000    175.77969    0.004831
    35.72300    216.00000    181.46224    0.004630
    35.72800    226.00000    188.09061    0.004425
    35.73300    239.00000    195.85639    0.004184
    35.73800    253.00000    204.95482    0.003953
    35.74300    269.00000    215.57444    0.003717
    35.74800    286.00000    227.88570    0.003497
    35.75300    304.00000    242.02894    0.003289
    35.75800    321.00000    258.10242    0.003115
    35.76300    339.00000    276.15071    0.002950
    35.76800    356.00000    296.15420    0.002809
    35.77300    374.00000    318.02021    0.002674
    35.77800    392.00000    341.57642    0.002551
    35.78300    410.00000    366.56739    0.002439
    35.78800    429.00000    392.65486    0.002331
    35.79300    448.00000    419.42229    0.002232
    35.79800    468.00000    446.38399    0.002137
    35.80300    489.00000    472.99896    0.002045
    35.80800    512.00000    498.68925    0.001953
    35.81300    535.00000    522.86217    0.001869
    35.81800    557.00000    544.93581    0.001795
    35.82300    579.00000    564.36753    0.001727
    35.82800    597.00000    580.68731    0.001675
    35.83300    615.00000    593.52077    0.001626
    35.83800    629.00000    602.61869    0.001590
    35.84300    640.00000    607.88419    0.001563
    35.84800    648.00000    609.38960    0.001543
    35.85300    652.00000    607.38408    0.001534
    35.85800    655.00000    602.28959    0.001527
    35.86300    654.00000    594.68390    0.001529
    35.86800    653.00000    585.27163    0.001531
    35.87300    648.00000    574.84638    0.001543
    35.87800    643.00000    564.24766    0.001555
    35.88300    633.00000    554.31666    0.001580
    35.88800    623.00000    545.85420    0.001605
    35.89300    606.00000    539.58327    0.001650
    35.89800    589.00000    536.11583    0.001698
    35.90300    570.00000    535.91396    0.001754
    35.90800    550.00000    539.27494    0.001818
    35.91300    534.00000    546.34077    0.001873
    35.91800    518.00000    557.06715    0.001931
    35.92300    510.00000    571.22356    0.001961
    35.92800    504.00000    588.40437    0.001984
    35.93300    508.00000    608.04335    0.001969
    35.93800    516.00000    629.43467    0.001938
    35.94300    533.00000    651.75988    0.001876
    35.94800    555.00000    674.11999    0.001802
    35.95300    583.00000    695.57183    0.001715
    35.95800    615.00000    715.16789    0.001626
    35.96300    650.00000    731.99807    0.001538
    35.96800    688.00000    745.22950    0.001453
    35.97300    727.00000    754.15231    0.001376
    35.97800    764.00000    758.22048    0.001309
    35.98300    799.00000    757.07961    0.001252
    35.98800    824.00000    750.58833    0.001214
    35.99300    846.00000    738.82632    0.001182
    35.99800    847.00000    722.08611    0.001181
    36.00300    847.00000    700.84997    0.001181
    36.00800    817.00000    675.75459    0.001224
    36.01300    787.00000    647.54770    0.001271
    36.01800    735.00000    617.04154    0.001361
    36.02300    681.00000    585.06745    0.001468
    36.02800    619.00000    552.43490    0.001616
    36.03300    554.00000    519.89682    0.001805
    36.03800    495.00000    488.12241    0.002020
    36.04300    438.00000    457.67725    0.002283
    36.04800    391.00000    429.01072    0.002558
    36.05300    352.00000    402.45016    0.002841
    36.05800    322.00000    378.20121    0.003106
    36.06300    301.00000    356.35384    0.003322
    36.06800    284.00000    336.89314    0.003521
    36.07300    274.00000    319.71412    0.003650
    36.07800    266.00000    304.63946    0.003759
    36.08300    261.00000    291.43925    0.003831
    36.08800    256.00000    279.85164    0.003906
    36.09300    251.00000    269.60339    0.003984
    36.09800    246.00000    260.42934    0.004065
    36.10300    241.00000    252.08971    0.004149
    36.10800    236.00000    244.38435    0.004237
    36.11300    231.00000    237.16352    0.004329
    36.11800    227.00000    230.33158    0.004405
    36.12300    223.00000    223.83125    0.004484
    36.12800    219.00000    217.66482    0.004566
    36.13300    215.00000    211.88680    0.004651
    36.13800    212.00000    206.58128    0.004717
    36.14300    209.00000    201.85509    0.004785
    36.14800    206.00000    197.83102    0.004854
    36.15300    202.00000    194.63958    0.004950
    36.15800    198.00000    192.41136    0.005051
    36.16300    195.00000    191.27004    0.005128
    36.16800    193.00000    191.32614    0.005181
    36.17300    191.00000    192.67134    0.005236
    36.17800    192.00000    195.37358    0.005208
    36.18300    193.00000    199.47275    0.005181
    36.18800    197.00000    204.97707    0.005076
    36.19300    201.00000    211.86022    0.004975
    36.19800    209.00000    220.05913    0.004785
    36.20300    216.00000    229.47263    0.004630
    36.20800    226.00000    239.96112    0.004425
    36.21300    236.00000    251.34719    0.004237
    36.21800    247.00000    263.41759    0.004049
    36.22300    257.00000    275.92641    0.003891
    36.22800    267.00000    288.59955    0.003745
    36.23300    277.00000    301.14035    0.003610
    36.23800    286.00000    313.23623    0.003497
    36.24300    294.00000    324.56625    0.003401
    36.24800    302.00000    334.80943    0.003311
    36.25300    310.00000    343.65382    0.003226
    36.25800    318.00000    350.80509    0.003145
    36.26300    326.00000    355.99552    0.003067
    36.26800    334.00000    359.02243    0.002994
    36.27300    342.00000    359.79100    0.002924
    36.27800    350.00000    358.18415    0.002857
    36.28300    355.00000    354.17678    0.002817
    36.28800    359.00000    347.84314    0.002786
    36.29300    358.00000    339.33796    0.002793
    36.29800    356.00000    328.88708    0.002809
    36.30300    345.00000    316.77309    0.002899
    36.30800    334.00000    303.31774    0.002994
    36.31300    315.00000    288.86381    0.003175
    36.31800    296.00000    273.75867    0.003378
    36.32300    274.00000    258.33940    0.003650
    36.32800    251.00000    242.91417    0.003984
    36.33300    229.00000    227.76432    0.004367
    36.33800    207.00000    213.13981    0.004831
    36.34300    188.00000    199.24806    0.005319
    36.34800    171.00000    186.25311    0.005848
    36.35300    158.00000    174.27690    0.006329
    36.35800    147.00000    163.40130    0.006803
    36.36300    138.00000    153.67286    0.007246
    36.36800    132.00000    145.10512    0.007576
    36.37300    127.00000    137.67921    0.007874
    36.37800    125.00000    131.36074    0.008000
    36.38300    123.00000    126.10182    0.008130
    36.38800    121.00000    121.84472    0.008264
    36.39300    120.00000    118.52472    0.008333
    36.39800    119.00000    116.07796    0.008403
    36.40300    118.00000    114.44490    0.008475
    36.40800    119.00000    113.57221    0.008403
    36.41300    119.00000    113.41314    0.008403
    36.41800    121.00000    113.92406    0.008264
    36.42300    123.00000    115.07967    0.008130
    36.42800    126.00000    116.92996    0.007937
    36.43300    130.00000    119.43973    0.007692
    36.43800    134.00000    122.58419    0.007463
    36.44300    138.00000    126.35895    0.007246
    36.44800    143.00000    130.75933    0.006993
    36.45300    148.00000    135.77604    0.006757
    36.45800    153.00000    141.39139    0.006536
    36.46300    157.00000    147.57480    0.006369
    36.46800    163.00000    154.27594    0.006135
    36.47300    170.00000    161.43820    0.005882
    36.47800    177.00000    169.04752    0.005650
    36.48300    187.00000    176.98150    0.005348
    36.48800    197.00000    185.10947    0.005076
    36.49300    209.00000    193.29898    0.004785
    36.49800    222.00000    201.40193    0.004505
    36.50300    234.00000    209.25727    0.004274
    36.50800    246.00000    216.69518    0.004065
    36.51300    258.00000    223.54257    0.003876
    36.51800    269.00000    229.62939    0.003717
    36.52300    277.00000    234.79583    0.003610
    36.52800    285.00000    238.89997    0.003509
    36.53300    289.00000    241.82541    0.003460
    36.53800    293.00000    243.48813    0.003413
    36.54300    294.00000    243.84188    0.003401
    36.54800    295.00000    242.88127    0.003390
    36.55300    292.00000    240.64222    0.003425
    36.55800    287.00000    237.19965    0.003484
    36.56300    281.00000    232.66276    0.003559
    36.56800    273.00000    227.16841    0.003663
    36.57300    264.00000    220.87341    0.003788
    36.57800    253.00000    213.94628    0.003953
    36.58300    243.00000    206.55930    0.004115
    36.58800    232.00000    198.88120    0.004310
    36.59300    221.00000    191.07099    0.004525
    36.59800    210.00000    183.27302    0.004762
    36.60300    199.00000    175.61338    0.005025
    36.60800    190.00000    168.19767    0.005263
    36.61300    180.00000    161.10996    0.005556
    36.61800    171.00000    154.41311    0.005848
    36.62300    162.00000    148.15010    0.006173
    36.62800    155.00000    142.34600    0.006452
    36.63300    148.00000    137.00894    0.006757
    36.63800    142.00000    132.13671    0.007042
    36.64300    138.00000    127.71750    0.007246
    36.64800    133.00000    123.73175    0.007519
    36.65300    130.00000    120.15320    0.007692
    36.65800    127.00000    116.94478    0.007874
    36.66300    124.00000    114.07528    0.008065
    36.66800    122.00000    111.60172    0.008197
    36.67300    120.00000    109.47640    0.008333
    36.67800    117.00000    107.65089    0.008547
    36.68300    115.00000    106.14086    0.008696
    36.68800    114.00000    104.91391    0.008772
    36.69300    112.00000    103.94754    0.008929
    36.69800    110.00000    103.23213    0.009091
    36.70300    109.00000    102.76049    0.009174
    36.70800    109.00000    102.52702    0.009174
    36.71300    108.00000    102.52719    0.009259
    36.71800    108.00000    102.75685    0.009259
    36.72300    108.00000    103.21173    0.009259
    36.72800    108.00000    103.88684    0.009259
    36.73300    108.00000    104.77593    0.009259
    36.73800    109.00000    105.87102    0.009174
    36.74300    110.00000    107.16195    0.009091
    36.74800    112.00000    108.63604    0.008929
    36.75300    115.00000    110.27774    0.008696
    36.75800    118.00000    112.06841    0.008475
    36.76300    121.00000    113.98620    0.008264
    36.76800    124.00000    116.00596    0.008065
    36.77300    127.00000    118.09937    0.007874
    36.77800    129.00000    120.23507    0.007752
    36.78300    132.00000    122.37909    0.007576
    36.78800    134.00000    124.49530    0.007463
    36.79300    135.00000    126.54612    0.007407
    36.79800    137.00000    128.49335    0.007299
    36.80300    139.00000    130.29907    0.007194
    36.80800    141.00000    131.92666    0.007092
    36.81300    142.00000    133.34152    0.007042
    36.81800    142.00000    134.51083    0.007042
    36.82300    143.00000    135.40669    0.006993
    36.82800    142.00000    136.00524    0.007042
    36.83300    141.00000    136.28709    0.007092
    36.83800    139.00000    136.23836    0.007194
    36.84300    138.00000    135.85142    0.007246
    36.84800    135.00000    135.12583    0.007407
    36.85300    132.00000    134.06900    0.007576
    36.85800    130.00000    132.69655    0.007692
    36.86300    129.00000    131.03167    0.007752
    36.86800    129.00000    129.10147    0.007752
    36.87300    129.00000    126.93686    0.007752
    36.87800    129.00000    124.61076    0.007752
    36.88300    128.00000    122.20119    0.007813
    36.88800    126.00000    119.72873    0.007937
    36.89300    124.00000    117.22805    0.008065
    36.89800    121.00000    114.74162    0.008264
    36.90300    117.00000    112.30830    0.008547
    36.90800    114.00000    109.96187    0.008772
    36.91300    109.00000    107.73058    0.009174
    36.91800    105.00000    105.63676    0.009524
    36.92300    102.00000    103.69684    0.009804
    36.92800     98.00000    101.92133    0.010204
    36.93300     96.00000    100.31480    0.010417
    36.93800     94.00000     98.87807    0.010638
    36.94300     92.00000     97.61387    0.010870
    36.94800     90.00000     96.51255    0.011111
    36.95300     88.00000     95.56284    0.011364
    36.95800     87.00000     94.75321    0.011494
    36.96300     86.00000     94.07102    0.011628
    36.96800     85.00000     93.50307    0.011765
    36.97300     85.00000     93.03621    0.011765
    36.97800     86.00000     92.65776    0.011628
    36.98300     87.00000     92.35591    0.011494
    36.98800     88.00000     92.11990    0.011364
    36.99300     89.00000     91.94002    0.011236
    36.99800     90.00000     91.80662    0.011111
    37.00300     90.00000     91.71143    0.011111
    37.00800     89.00000     91.66295    0.011236
    37.01300     89.00000     91.66105    0.011236
    37.01800     89.00000     91.69731    0.011236
    37.02300     88.00000     91.77037    0.011364
    37.02800     89.00000     91.88236    0.011236
    37.03300     90.00000     92.03282    0.011111
    37.03800     91.00000     92.22167    0.010989
    37.04300     93.00000     92.45634    0.010753
    37.04800     94.00000     92.74382    0.010638
    37.05300     96.00000     93.09052    0.010417
    37.05800     98.00000     93.50340    0.010204
    37.06300     99.00000     93.98982    0.010101
    37.06800     99.00000     94.55726    0.010101
    37.07300    100.00000     95.21304    0.010000
    37.07800    100.00000     95.96396    0.010000
    37.08300    101.00000     96.81591    0.009901
    37.08800    101.00000     97.77347    0.009901
    37.09300    101.00000     98.83944    0.009901
    37.09800    101.00000    100.01448    0.009901
    37.10300    102.00000    101.29668    0.009804
    37.10800    102.00000    102.68016    0.009804
    37.11300    102.00000    104.15519    0.009804
    37.11800    102.00000    105.71013    0.009804
    37.12300    102.00000    107.32928    0.009804
    37.12800    102.00000    108.99282    0.009804
    37.13300    102.00000    110.67737    0.009804
    37.13800    102.00000    112.35628    0.009804
    37.14300    103.00000    114.00020    0.009709
    37.14800    104.00000    115.57771    0.009615
    37.15300    105.00000    117.05614    0.009524
    37.15800    106.00000    118.40257    0.009434
    37.16300    108.00000    119.58505    0.009259
    37.16800    111.00000    120.57374    0.009009
    37.17300    113.00000    121.34105    0.008850
    37.17800    116.00000    121.86435    0.008621
    37.18300    119.00000    122.12707    0.008403
    37.18800    121.00000    122.13055    0.008264
    37.19300    124.00000    121.88864    0.008065
    37.19800    125.00000    121.40399    0.008000
    37.20300    127.00000    120.69181    0.007874
    37.20800    127.00000    119.77771    0.007874
    37.21300    127.00000    118.69220    0.007874
    37.21800    124.00000    117.46867    0.008065
    37.22300    121.00000    116.14140    0.008264
    37.22800    117.00000    114.74161    0.008547
    37.23300    113.00000    113.29719    0.008850
    37.23800    108.00000    111.83704    0.009259
    37.24300    103.00000    110.38555    0.009709
    37.24800     99.00000    108.96182    0.010101
    37.25300     96.00000    107.58104    0.010417
    37.25800     94.00000    106.25911    0.010638
    37.26300     93.00000    105.00304    0.010753
    37.26800     92.00000    103.81637    0.010870
    37.27300     93.00000    102.70143    0.010753
    37.27800     93.00000    101.65866    0.010753
    37.28300     94.00000    100.68723    0.010638
    37.28800     94.00000     99.78550    0.010638
    37.29300     95.00000     98.95147    0.010526
    37.29800     95.00000     98.18302    0.010526
    37.30300     94.00000     97.47785    0.010638
    37.30800     94.00000     96.83369    0.010638
    37.31300     93.00000     96.25129    0.010753
    37.31800     92.00000     95.73074    0.010870
    37.32300     91.00000     95.26904    0.010989
    37.32800     90.00000     94.86431    0.011111
    37.33300     90.00000     94.51518    0.011111
    37.33800     89.00000     94.22016    0.011236
    37.34300     89.00000     93.97753    0.011236
    37.34800     88.00000     93.78519    0.011364
    37.35300     88.00000     93.64065    0.011364
    37.35800     87.00000     93.54090    0.011494
    37.36300     87.00000     93.48247    0.011494
    37.36800     88.00000     93.46135    0.011364
    37.37300     88.00000     93.47311    0.011364
    37.37800     89.00000     93.51292    0.011236
    37.38300     90.00000     93.57569    0.011111
    37.38800     91.00000     93.65605    0.010989
    37.39300     92.00000     93.74805    0.010870
    37.39800     93.00000     93.84584    0.010753
    37.40300     94.00000     93.95088    0.010638
    37.40800     95.00000     94.06144    0.010526
    37.41300     96.00000     94.17111    0.010417
    37.41800     98.00000     94.27689    0.010204
    37.42300     99.00000     94.37786    0.010101
    37.42800     99.00000     94.47439    0.010101
    37.43300    100.00000     94.56815    0.010000
    37.43800    100.00000     94.66272    0.010000
    37.44300    101.00000     94.76279    0.009901
    37.44800    100.00000     94.86490    0.010000
    37.45300     99.00000     94.96932    0.010101
    37.45800     98.00000     95.08389    0.010204
    37.46300     97.00000     95.21338    0.010309
    37.46800     95.00000     95.35993    0.010526
    37.47300     94.00000     95.52456    0.010638
    37.47800     94.00000     95.70703    0.010638
    37.48300     95.00000     95.90577    0.010526
    37.48800     96.00000     96.11787    0.010417
    37.49300     98.00000     96.33919    0.010204
    37.49800    100.00000     96.56452    0.010000
    37.50300    102.00000     96.78782    0.009804
    37.50800    104.00000     97.00254    0.009615
    37.51300    107.00000     97.20200    0.009346
    37.51800    109.00000     97.37979    0.009174
    37.52300    110.00000     97.53020    0.009091
    37.52800    111.00000     97.64870    0.009009
    37.53300    111.00000     97.73231    0.009009
    37.53800    112.00000     97.78003    0.008929
    37.54300    112.00000     97.79305    0.008929
    37.54800    112.00000     97.77502    0.008929
    37.55300    111.00000     97.73200    0.009009
    37.55800    110.00000     97.67248    0.009091
    37.56300    109.00000     97.60790    0.009174
    37.56800    108.00000     97.55254    0.009259
    37.57300    107.00000     97.51171    0.009346
    37.57800    106.00000     97.48486    0.009434
    37.58300    105.00000     97.49253    0.009524
    37.58800    104.00000     97.55139    0.009615
    37.59300    103.00000     97.67293    0.009709
    37.59800    101.00000     97.86741    0.009901
    37.60300    100.00000     98.14373    0.010000
    37.60800     98.00000     98.50920    0.010204
    37.61300     97.00000     98.96937    0.010309
    37.61800     96.00000     99.52788    0.010417
    37.62300     95.00000    100.18637    0.010526
    37.62800     95.00000    100.94443    0.010526
    37.63300     94.00000    101.79951    0.010638
    37.63800     94.00000    102.74692    0.010638
    37.64300     94.00000    103.77985    0.010638
    37.64800     94.00000    104.88935    0.010638
    37.65300     94.00000    106.06444    0.010638
    37.65800     94.00000    107.29214    0.010638
    37.66300     95.00000    108.55782    0.010526
    37.66800     96.00000    109.84504    0.010417
    37.67300     97.00000    111.13400    0.010309
    37.67800     98.00000    112.40557    0.010204
    37.68300    101.00000    113.64144    0.009901
    37.68800    105.00000    114.82741    0.009524
    37.69300    109.00000    115.93942    0.009174
    37.69800    113.00000    116.89230    0.008850
    37.70300    118.00000    117.68491    0.008475
    37.70800    122.00000    118.31161    0.008197
    37.71300    124.00000    118.75182    0.008065
    37.71800    127.00000    118.98785    0.007874
    37.72300    129.00000    119.00674    0.007752
    37.72800    130.00000    118.80141    0.007692
    37.73300    130.00000    118.37162    0.007692
    37.73800    129.00000    117.72448    0.007752
    37.74300    128.00000    116.87434    0.007813
    37.74800    127.00000    115.84218    0.007874
    37.75300    126.00000    114.65433    0.007937
    37.75800    125.00000    113.34099    0.008000
    37.76300    124.00000    111.93464    0.008065
    37.76800    123.00000    110.46852    0.008130
    37.77300    121.00000    108.97543    0.008264
    37.77800    119.00000    107.48671    0.008403
    37.78300    117.00000    106.03150    0.008547
    37.78800    114.00000    104.63625    0.008772
    37.79300    111.00000    103.32432    0.009009
    37.79800    107.00000    102.11580    0.009346
    37.80300    104.00000    101.02735    0.009615
    37.80800    102.00000    100.07223    0.009804
    37.81300    100.00000     99.26045    0.010000
    37.81800     98.00000     98.59882    0.010204
    37.82300     97.00000     98.09048    0.010309
    37.82800     96.00000     97.73670    0.010417
    37.83300     95.00000     97.53622    0.010526
    37.83800     95.00000     97.48542    0.010526
    37.84300     94.00000     97.57868    0.010638
    37.84800     93.00000     97.80868    0.010753
    37.85300     91.00000     98.16653    0.010989
    37.85800     90.00000     98.64201    0.011111
    37.86300     88.00000     99.22373    0.011364
    37.86800     86.00000     99.89938    0.011628
    37.87300     85.00000    100.65587    0.011765
    37.87800     86.00000    101.47971    0.011628
    37.88300     86.00000    102.35722    0.011628
    37.88800     88.00000    103.27502    0.011364
    37.89300     92.00000    104.22046    0.010870
    37.89800     95.00000    105.18251    0.010526
    37.90300     99.00000    106.15178    0.010101
    37.90800    103.00000    107.11700    0.009709
    37.91300    106.00000    108.07509    0.009434
    37.91800    108.00000    109.02589    0.009259
    37.92300    110.00000    109.97344    0.009091
    37.92800    112.00000    110.93710    0.008929
    37.93300    113.00000    111.92929    0.008850
    37.93800    114.00000    112.96974    0.008772
    37.94300    114.00000    114.08679    0.008772
    37.94800    115.00000    115.31602    0.008696
    37.95300    116.00000    116.69532    0.008621
    37.95800    117.00000    118.26517    0.008547
    37.96300    118.00000    120.06710    0.008475
    37.96800    119.00000    122.14092    0.008403
    37.97300    121.00000    124.52239    0.008264
    37.97800    124.00000    127.24098    0.008065
    37.98300    126.00000    130.31762    0.007937
    37.98800    129.00000    133.76289    0.007752
    37.99300    133.00000    137.57637    0.007519
    37.99800    137.00000    141.74497    0.007299
    38.00300    141.00000    146.23990    0.007092
    38.00800    146.00000    151.01855    0.006849
    38.01300    151.00000    156.02470    0.006623
    38.01800    156.00000    161.18901    0.006410
    38.02300    160.00000    166.43036    0.006250
    38.02800    164.00000    171.65792    0.006098
    38.03300    168.00000    176.77362    0.005952
    38.03800    170.00000    181.67514    0.005882
    38.04300    173.00000    186.25938    0.005780
    38.04800    176.00000    190.42614    0.005682
    38.05300    179.00000    194.08204    0.005587
    38.05800    183.00000    197.14464    0.005464
    38.06300    188.00000    199.54712    0.005319
    38.06800    192.00000    201.23880    0.005208
    38.07300    197.00000    202.18868    0.005076
    38.07800    201.00000    202.38619    0.004975
    38.08300    203.00000    201.84010    0.004926
    38.08800    205.00000    200.57650    0.004878
    38.09300    205.00000    198.63593    0.004878
    38.09800    204.00000    196.07035    0.004902
    38.10300    201.00000    192.94034    0.004975
    38.10800    198.00000    189.31279    0.005051
    38.11300    194.00000    185.25917    0.005155
    38.11800    189.00000    180.85422    0.005291
    38.12300    186.00000    176.17487    0.005376
    38.12800    182.00000    171.29893    0.005495
    38.13300    178.00000    166.30361    0.005618
    38.13800    174.00000    161.26355    0.005747
    38.14300    169.00000    156.24878    0.005917
    38.14800    165.00000    151.32265    0.006061
    38.15300    158.00000    146.54024    0.006329
    38.15800    152.00000    141.94713    0.006579
    38.16300    145.00000    137.57917    0.006897
    38.16800    138.00000    133.46369    0.007246
    38.17300    131.00000    129.61817    0.007634
    38.17800    125.00000    126.05157    0.008000
    38.18300    120.00000    122.76636    0.008333
    38.18800    116.00000    119.75953    0.008621
    38.19300    113.00000    117.02385    0.008850
    38.19800    112.00000    114.54909    0.008929
    38.20300    111.00000    112.32335    0.009009
    38.20800    112.00000    110.33418    0.008929
    38.21300    113.00000    108.56959    0.008850
    38.21800    114.00000    107.01892    0.008772
    38.22300    114.00000    105.67348    0.008772
    38.22800    115.00000    104.52714    0.008696
    38.23300    115.00000    103.57670    0.008696
    38.23800    114.00000    102.82225    0.008772
    38.24300    113.00000    102.26749    0.008850
    38.24800    111.00000    101.91996    0.009009
    38.25300    109.00000    101.79129    0.009174
    38.25800    108.00000    101.89741    0.009259
    38.26300    107.00000    102.25865    0.009346
    38.26800    108.00000    102.89981    0.009259
    38.27300    109.00000    103.85013    0.009174
    38.27800    111.00000    105.14313    0.009009
    38.28300    114.00000    106.81636    0.008772
    38.28800    118.00000    108.91102    0.008475
    38.29300    124.00000    111.47109    0.008065
    38.29800    130.00000    114.54091    0.007692
    38.30300    136.00000    118.16705    0.007353
    38.30800    143.00000    122.39566    0.006993
    38.31300    149.00000    127.26994    0.006711
    38.31800    155.00000    132.82837    0.006452
    38.32300    161.00000    139.10248    0.006211
    38.32800    168.00000    146.11431    0.005952
    38.33300    173.00000    153.87377    0.005780
    38.33800    179.00000    162.37594    0.005587
    38.34300    184.00000    171.59846    0.005435
    38.34800    189.00000    181.49923    0.005291
    38.35300    195.00000    192.01438    0.005128
    38.35800    201.00000    203.05693    0.004975
    38.36300    207.00000    214.51603    0.004831
    38.36800    214.00000    226.25709    0.004673
    38.37300    221.00000    238.12279    0.004525
    38.37800    230.00000    249.93505    0.004348
    38.38300    238.00000    261.49795    0.004202
    38.38800    248.00000    272.60156    0.004032
    38.39300    258.00000    283.02663    0.003876
    38.39800    268.00000    292.55011    0.003731
    38.40300    279.00000    300.95149    0.003584
    38.40800    289.00000    308.02009    0.003460
    38.41300    300.00000    313.56334    0.003333
    38.41800    310.00000    317.41586    0.003226
    38.42300    321.00000    319.44907    0.003115
    38.42800    331.00000    319.58041    0.003021
    38.43300    340.00000    317.78105    0.002941
    38.43800    349.00000    314.08022    0.002865
    38.44300    358.00000    308.56574    0.002793
    38.44800    361.00000    301.38402    0.002770
    38.45300    364.00000    292.72787    0.002747
    38.45800    358.00000    282.81753    0.002793
    38.46300    351.00000    271.89582    0.002849
    38.46800    335.00000    260.21539    0.002985
    38.47300    317.00000    248.02678    0.003155
    38.47800    293.00000    235.56968    0.003413
    38.48300    267.00000    223.06651    0.003745
    38.48800    240.00000    210.71777    0.004167
    38.49300    213.00000    198.69886    0.004695
    38.49800    188.00000    187.15820    0.005319
    38.50300    166.00000    176.21629    0.006024
    38.50800    148.00000    165.96574    0.006757
    38.51300    136.00000    156.47210    0.007353
    38.51800    125.00000    147.77547    0.008000
    38.52300    119.00000    139.89267    0.008403
    38.52800    114.00000    132.82002    0.008772
    38.53300    111.00000    126.53641    0.009009
    38.53800    108.00000    121.00655    0.009259
    38.54300    105.00000    116.18426    0.009524
    38.54800    102.00000    112.01565    0.009804
    38.55300     99.00000    108.44201    0.010101
    38.55800     95.00000    105.40236    0.010526
    38.56300     91.00000    102.83552    0.010989
    38.56800     88.00000    100.68105    0.011364
    38.57300     85.00000     98.88057    0.011765
    38.57800     83.00000     97.38981    0.012048
    38.58300     81.00000     96.17531    0.012346
    38.58800     80.00000     95.18740    0.012500
    38.59300     80.00000     94.38583    0.012500
    38.59800     79.00000     93.73967    0.012658
    38.60300     78.00000     93.22300    0.012821
    38.60800     77.00000     92.81434    0.012987
    38.61300     77.00000     92.49621    0.012987
    38.61800     78.00000     92.25463    0.012821
    38.62300     78.00000     92.07842    0.012821
    38.62800     79.00000     91.95892    0.012658
    38.63300     80.00000     91.88942    0.012500
    38.63800     82.00000     91.86477    0.012195
    38.64300     84.00000     91.88091    0.011905
    38.64800     85.00000     91.93449    0.011765
    38.65300     86.00000     92.02237    0.011628
    38.65800     86.00000     92.14131    0.011628
    38.66300     87.00000     92.29008    0.011494
    38.66800     87.00000     92.46812    0.011494
    38.67300     86.00000     92.67024    0.011628
    38.67800     86.00000     92.89152    0.011628
    38.68300     86.00000     93.12725    0.011628
    38.68800     87.00000     93.37213    0.011494
    38.69300     87.00000     93.62029    0.011494
    38.69800     88.00000     93.86536    0.011364
    38.70300     89.00000     94.10061    0.011236
    38.70800     90.00000     94.31915    0.011111
    38.71300     89.00000     94.51413    0.011236
    38.71800     89.00000     94.67902    0.011236
    38.72300     87.00000     94.80782    0.011494
    38.72800     85.00000     94.89541    0.011765
    38.73300     82.00000     94.93785    0.012195
    38.73800     80.00000     94.93285    0.012500
    38.74300     78.00000     94.88129    0.012821
    38.74800     76.00000     94.78506    0.013158
    38.75300     76.00000     94.62832    0.013158
    38.75800     76.00000     94.41994    0.013158
    38.76300     77.00000     94.16986    0.012987
    38.76800     78.00000     93.88369    0.012821
    38.77300     78.00000     93.56772    0.012821
    38.77800     79.00000     93.22875    0.012658
    38.78300     79.00000     92.87378    0.012658
    38.78800     80.00000     92.50963    0.012500
    38.79300     80.00000     92.14271    0.012500
    38.79800     81.00000     91.77871    0.012346
    38.80300     81.00000     91.42176    0.012346
    38.80800     82.00000     91.07488    0.012195
    38.81300     83.00000     90.74886    0.012048
    38.81800     84.00000     90.44992    0.011905
    38.82300     85.00000     90.17537    0.011765
    38.82800     86.00000     89.92472    0.011628
    38.83300     87.00000     89.69825    0.011494
    38.83800     87.00000     89.49568    0.011494
    38.84300     87.00000     89.31618    0.011494
    38.84800     87.00000     89.15850    0.011494
    38.85300     86.00000     89.02104    0.011628
    38.85800     85.00000     88.90201    0.011765
    38.86300     84.00000     88.79945    0.011905
    38.86800     82.00000     88.71132    0.012195
    38.87300     81.00000     88.63522    0.012346
    38.87800     79.00000     88.56906    0.012658
    38.88300     77.00000     88.51507    0.012987
    38.88800     75.00000     88.47047    0.013333
    38.89300     73.00000     88.43275    0.013699
    38.89800     72.00000     88.40093    0.013889
    38.90300     71.00000     88.37412    0.014085
    38.90800     72.00000     88.35167    0.013889
    38.91300     74.00000     88.33318    0.013514
    38.91800     76.00000     88.31853    0.013158
    38.92300     79.00000     88.30815    0.012658
    38.92800     81.00000     88.30448    0.012346
    38.93300     84.00000     88.30978    0.011905
    38.93800     86.00000     88.30510    0.011628
    38.94300     87.00000     88.29352    0.011494
    38.94800     88.00000     88.28154    0.011364
    38.95300     87.00000     88.27021    0.011494
    38.95800     86.00000     88.25949    0.011628
    38.96300     85.00000     88.24935    0.011765
    38.96800     83.00000     88.23975    0.012048
    38.97300     83.00000     88.23068    0.012048
    38.97800     82.00000     88.22215    0.012195
    38.98300     82.00000     88.21417    0.012195
    38.98800     82.00000     88.20680    0.012195
    38.99300     82.00000     88.20011    0.012195
    38.99800     83.00000     88.19418    0.012048
    39.00300     83.00000     88.18914    0.012048
    39.00800     83.00000     88.18515    0.012048
    39.01300     83.00000     88.18243    0.012048
    39.01800     84.00000     88.18133    0.011905
    39.02300     84.00000     88.18247    0.011905
    39.02800     85.00000     88.18745    0.011765
    39.03300     85.00000     88.19689    0.011765
    39.03800     86.00000     88.20209    0.011628
    39.04300     86.00000     88.20560    0.011628
    39.04800     87.00000     88.21093    0.011494
    39.05300     88.00000     88.21906    0.011364
    39.05800     88.00000     88.23080    0.011364
    39.06300     88.00000     88.24732    0.011364
    39.06800     88.00000     88.27049    0.011364
    39.07300     87.00000     88.30389    0.011494
    39.07800     86.00000     88.35876    0.011628
    39.08300     85.00000     88.44596    0.011765
    39.08800     84.00000     88.49471    0.011905
    39.09300     83.00000     88.50984    0.012048
    39.09800     83.00000     88.51903    0.012048
    39.10300     82.00000     88.52875    0.012195
    39.10800     82.00000     88.53924    0.012195
    39.11300     82.00000     88.55055    0.012195
    39.11800     82.00000     88.56274    0.012195
    39.12300     83.00000     88.57588    0.012048
    39.12800     83.00000     88.58983    0.012048
    39.13300     84.00000     88.60457    0.011905
    39.13800     85.00000     88.62022    0.011765
    39.14300     85.00000     88.63688    0.011765
    39.14800     85.00000     88.65454    0.011765
    39.15300     85.00000     88.67324    0.011765
    39.15800     84.00000     88.69292    0.011905
    39.16300     83.00000     88.71349    0.012048
    39.16800     82.00000     88.73467    0.012195
    39.17300     82.00000     88.75590    0.012195
    39.17800     81.00000     88.77580    0.012346
    39.18300     82.00000     88.78730    0.012195
    39.18800     83.00000     88.79491    0.012048
    39.19300     84.00000     88.86925    0.011905
    39.19800     86.00000     88.98104    0.011628
    39.20300     88.00000     89.05445    0.011364
    39.20800     90.00000     89.11400    0.011111
    39.21300     92.00000     89.18068    0.010870
    39.21800     94.00000     89.25648    0.010638
    39.22300     96.00000     89.34268    0.010417
    39.22800     97.00000     89.44150    0.010309
    39.23300     98.00000     89.55570    0.010204
    39.23800     99.00000     89.68870    0.010101
    39.24300    100.00000     89.84458    0.010000
    39.24800    101.00000     90.02824    0.009901
    39.25300    101.00000     90.24548    0.009901
    39.25800    101.00000     90.50312    0.009901
    39.26300    102.00000     90.80906    0.009804
    39.26800    102.00000     91.17237    0.009804
    39.27300    103.00000     91.60334    0.009709
    39.27800    103.00000     92.11349    0.009709
    39.28300    103.00000     92.71550    0.009709
    39.28800    103.00000     93.42316    0.009709
    39.29300    104.00000     94.25116    0.009615
    39.29800    104.00000     95.21481    0.009615
    39.30300    104.00000     96.32974    0.009615
    39.30800    104.00000     97.61148    0.009615
    39.31300    105.00000     99.07495    0.009524
    39.31800    106.00000    100.73374    0.009434
    39.32300    108.00000    102.59957    0.009259
    39.32800    109.00000    104.68146    0.009174
    39.33300    111.00000    106.98508    0.009009
    39.33800    113.00000    109.51202    0.008850
    39.34300    117.00000    112.25917    0.008547
    39.34800    120.00000    115.21825    0.008333
    39.35300    125.00000    118.37549    0.008000
    39.35800    131.00000    121.71157    0.007634
    39.36300    137.00000    125.20183    0.007299
    39.36800    143.00000    128.81680    0.006993
    39.37300    149.00000    132.52306    0.006711
    39.37800    154.00000    136.28451    0.006494
    39.38300    160.00000    140.06389    0.006250
    39.38800    166.00000    143.82474    0.006024
    39.39300    171.00000    147.53354    0.005848
    39.39800    176.00000    151.16224    0.005682
    39.40300    181.00000    154.69088    0.005525
    39.40800    187.00000    158.11037    0.005348
    39.41300    193.00000    161.42535    0.005181
    39.41800    199.00000    164.65683    0.005025
    39.42300    206.00000    167.84441    0.004854
    39.42800    213.00000    171.04778    0.004695
    39.43300    220.00000    174.34695    0.004545
    39.43800    227.00000    177.84102    0.004405
    39.44300    233.00000    181.64504    0.004292
    39.44800    238.00000    185.88525    0.004202
    39.45300    242.00000    190.69281    0.004132
    39.45800    246.00000    196.19666    0.004065
    39.46300    251.00000    202.51574    0.003984
    39.46800    255.00000    209.75146    0.003922
    39.47300    260.00000    217.98033    0.003846
    39.47800    267.00000    227.24739    0.003745
    39.48300    275.00000    237.56058    0.003636
    39.48800    286.00000    248.88685    0.003497
    39.49300    296.00000    261.14961    0.003378
    39.49800    308.00000    274.21776    0.003247
    39.50300    321.00000    287.90073    0.003115
    39.50800    334.00000    301.98919    0.002994
    39.51300    348.00000    316.23166    0.002874
    39.51800    361.00000    330.33810    0.002770
    39.52300    374.00000    343.99383    0.002674
    39.52800    388.00000    356.87029    0.002577
    39.53300    402.00000    368.63697    0.002488
    39.53800    415.00000    378.97466    0.002410
    39.54300    429.00000    387.58936    0.002331
    39.54800    442.00000    394.22666    0.002262
    39.55300    454.00000    398.68562    0.002203
    39.55800    467.00000    400.83162    0.002141
    39.56300    476.00000    400.60683    0.002101
    39.56800    485.00000    398.03726    0.002062
    39.57300    489.00000    393.23510    0.002045
    39.57800    493.00000    386.39594    0.002028
    39.58300    491.00000    377.79071    0.002037
    39.58800    487.00000    367.75355    0.002053
    39.59300    476.00000    356.66684    0.002101
    39.59800    463.00000    344.94506    0.002160
    39.60300    446.00000    333.01855    0.002242
    39.60800    425.00000    321.31824    0.002353
    39.61300    402.00000    310.26146    0.002488
    39.61800    379.00000    300.23925    0.002639
    39.62300    356.00000    291.60506    0.002809
    39.62800    337.00000    284.66501    0.002967
    39.63300    319.00000    279.66981    0.003135
    39.63800    308.00000    276.80824    0.003247
    39.64300    298.00000    276.20254    0.003356
    39.64800    296.00000    277.90550    0.003378
    39.65300    295.00000    281.89936    0.003390
    39.65800    301.00000    288.09651    0.003322
    39.66300    308.00000    296.34190    0.003247
    39.66800    317.00000    306.41703    0.003155
    39.67300    327.00000    318.04558    0.003058
    39.67800    339.00000    330.90040    0.002950
    39.68300    351.00000    344.61189    0.002849
    39.68800    365.00000    358.77747    0.002740
    39.69300    379.00000    372.97217    0.002639
    39.69800    394.00000    386.76007    0.002538
    39.70300    410.00000    399.70645    0.002439
    39.70800    425.00000    411.39052    0.002353
    39.71300    440.00000    421.41865    0.002273
    39.71800    454.00000    429.43766    0.002203
    39.72300    468.00000    435.14790    0.002137
    39.72800    479.00000    438.31547    0.002088
    39.73300    485.00000    438.78261    0.002062
    39.73800    489.00000    436.47508    0.002045
    39.74300    487.00000    431.40560    0.002053
    39.74800    483.00000    423.67232    0.002070
    39.75300    469.00000    413.45181    0.002132
    39.75800    456.00000    400.98961    0.002193
    39.76300    433.00000    386.58560    0.002309
    39.76800    411.00000    370.57794    0.002433
    39.77300    384.00000    353.32679    0.002604
    39.77800    356.00000    335.19891    0.002809
    39.78300    328.00000    316.55382    0.003049
    39.78800    300.00000    297.73216    0.003333
    39.79300    273.00000    279.04657    0.003663
    39.79800    247.00000    260.77487    0.004049
    39.80300    224.00000    243.15574    0.004464
    39.80800    202.00000    226.38720    0.004950
    39.81300    183.00000    210.62462    0.005464
    39.81800    166.00000    195.96634    0.006024
    39.82300    150.00000    182.48256    0.006667
    39.82800    138.00000    170.21391    0.007246
    39.83300    127.00000    159.16470    0.007874
    39.83800    119.00000    149.30993    0.008403
    39.84300    111.00000    140.60194    0.009009
    39.84800    107.00000    132.97555    0.009346
    39.85300    103.00000    126.35297    0.009709
    39.85800    101.00000    120.64826    0.009901
    39.86300    100.00000    115.77146    0.010000
    39.86800    100.00000    111.63194    0.010000
    39.87300    100.00000    108.14131    0.010000
    39.87800    100.00000    105.21562    0.010000
    39.88300     99.00000    102.77740    0.010101
    39.88800     98.00000    100.75709    0.010204
    39.89300     97.00000     99.08783    0.010309
    39.89800     96.00000     97.70199    0.010417
    39.90300     95.00000     96.55512    0.010526
    39.90800     93.00000     95.60832    0.010753
    39.91300     93.00000     94.82568    0.010753
    39.91800     92.00000     94.17700    0.010870
    39.92300     91.00000     93.63725    0.010989
    39.92800     91.00000     93.18593    0.010989
    39.93300     91.00000     92.80644    0.010989
    39.93800     91.00000     92.48551    0.010989
    39.94300     91.00000     92.21273    0.010989
    39.94800     91.00000     91.98008    0.010989
    39.95300     91.00000     91.78164    0.010989
    39.95800     91.00000     91.61341    0.010989
    39.96300     92.00000     91.47364    0.010870
    39.96800     93.00000     91.36580    0.010753
    39.97300     94.00000     91.29519    0.010638
    39.97800     95.00000     91.22468    0.010526
    39.98300     96.00000     91.14401    0.010417
    39.98800     97.00000     91.07134    0.010309
    39.99300     97.00000     91.01392    0.010309
    39.99800     98.00000     90.97283    0.010204
    40.00300     98.00000     90.94935    0.010204
    40.00800     97.00000     90.94540    0.010309
    40.01300     97.00000     90.96356    0.010309
    40.01800     96.00000     91.00718    0.010417
    40.02300     95.00000     91.08059    0.010526
    40.02800     94.00000     91.18921    0.010638
    40.03300     93.00000     91.33991    0.010753
    40.03800     92.00000     91.54217    0.010870
    40.04300     91.00000     91.81389    0.010989
    40.04800     90.00000     92.17123    0.011111
    40.05300     90.00000     92.53850    0.011111
    40.05800     90.00000     92.93383    0.011111
    40.06300     90.00000     93.46765    0.011111
    40.06800     91.00000     94.15348    0.010989
    40.07300     93.00000     94.97715    0.010753
    40.07800     95.00000     95.95217    0.010526
    40.08300     97.00000     97.09595    0.010309
    40.08800     98.00000     98.42725    0.010204
    40.09300    100.00000     99.96459    0.010000
    40.09800    103.00000    101.72556    0.009709
    40.10300    106.00000    103.72606    0.009434
    40.10800    108.00000    105.97938    0.009259
    40.11300    111.00000    108.49498    0.009009
    40.11800    113.00000    111.27625    0.008850
    40.12300    116.00000    114.32159    0.008621
    40.12800    119.00000    117.64225    0.008403
    40.13300    123.00000    121.22096    0.008130
    40.13800    126.00000    125.03039    0.007937
    40.14300    132.00000    129.04109    0.007576
    40.14800    137.00000    133.21500    0.007299
    40.15300    142.00000    137.50594    0.007042
    40.15800    147.00000    141.86078    0.006803
    40.16300    153.00000    146.21879    0.006536
    40.16800    160.00000    150.49992    0.006250
    40.17300    166.00000    154.63172    0.006024
    40.17800    173.00000    158.54190    0.005780
    40.18300    180.00000    162.15404    0.005556
    40.18800    186.00000    165.39265    0.005376
    40.19300    193.00000    168.18716    0.005181
    40.19800    200.00000    170.47593    0.005000
    40.20300    206.00000    172.21407    0.004854
    40.20800    211.00000    173.37400    0.004739
    40.21300    215.00000    173.88792    0.004651
    40.21800    218.00000    173.72061    0.004587
    40.22300    219.00000    172.92021    0.004566
    40.22800    218.00000    171.54052    0.004587
    40.23300    217.00000    169.64022    0.004608
    40.23800    213.00000    167.29380    0.004695
    40.24300    209.00000    164.58836    0.004785
    40.24800    202.00000    161.61928    0.004950
    40.25300    196.00000    158.48592    0.005102
    40.25800    189.00000    155.28757    0.005291
    40.26300    182.00000    152.11993    0.005495
    40.26800    174.00000    149.07178    0.005747
    40.27300    166.00000    146.22086    0.006024
    40.27800    158.00000    143.62878    0.006329
    40.28300    150.00000    141.36067    0.006667
    40.28800    143.00000    139.52038    0.006993
    40.29300    136.00000    138.11354    0.007353
    40.29800    131.00000    137.13875    0.007634
    40.30300    127.00000    136.59761    0.007874
    40.30800    124.00000    136.47842    0.008065
    40.31300    123.00000    136.75634    0.008130
    40.31800    124.00000    137.39465    0.008065
    40.32300    126.00000    138.34650    0.007937
    40.32800    128.00000    139.55687    0.007813
    40.33300    132.00000    140.96490    0.007576
    40.33800    135.00000    142.50633    0.007407
    40.34300    138.00000    144.11608    0.007246
    40.34800    141.00000    145.73090    0.007092
    40.35300    144.00000    147.29192    0.006944
    40.35800    146.00000    148.74718    0.006849
    40.36300    149.00000    150.05385    0.006711
    40.36800    151.00000    151.18029    0.006623
    40.37300    153.00000    152.10757    0.006536
    40.37800    155.00000    152.83046    0.006452
    40.38300    157.00000    153.35818    0.006369
    40.38800    159.00000    153.71342    0.006289
    40.39300    159.00000    153.92448    0.006289
    40.39800    160.00000    154.02863    0.006250
    40.40300    159.00000    154.07761    0.006289
    40.40800    158.00000    154.12484    0.006329
    40.41300    155.00000    154.22209    0.006452
    40.41800    152.00000    154.41852    0.006579
    40.42300    149.00000    154.75842    0.006711
    40.42800    146.00000    155.27946    0.006849
    40.43300    143.00000    156.01148    0.006993
    40.43800    141.00000    156.97592    0.007092
    40.44300    140.00000    158.18593    0.007143
    40.44800    141.00000    159.64709    0.007092
    40.45300    141.00000    161.35879    0.007092
    40.45800    145.00000    163.31614    0.006897
    40.46300    148.00000    165.51246    0.006757
    40.46800    154.00000    167.94197    0.006494
    40.47300    160.00000    170.60245    0.006250
    40.47800    167.00000    173.50059    0.005988
    40.48300    175.00000    176.66361    0.005714
    40.48800    183.00000    180.12074    0.005464
    40.49300    191.00000    183.91919    0.005236
    40.49800    199.00000    188.12797    0.005025
    40.50300    208.00000    192.83610    0.004808
    40.50800    215.00000    198.15159    0.004651
    40.51300    223.00000    204.19875    0.004484
    40.51800    229.00000    211.11371    0.004367
    40.52300    234.00000    219.03821    0.004274
    40.52800    239.00000    228.11230    0.004184
    40.53300    244.00000    238.46608    0.004098
    40.53800    250.00000    250.21118    0.004000
    40.54300    257.00000    263.43228    0.003891
    40.54800    265.00000    278.17891    0.003774
    40.55300    276.00000    294.45801    0.003623
    40.55800    287.00000    312.22740    0.003484
    40.56300    301.00000    331.39072    0.003322
    40.56800    315.00000    351.79483    0.003175
    40.57300    332.00000    373.22427    0.003012
    40.57800    349.00000    395.40566    0.002865
    40.58300    367.00000    418.03169    0.002725
    40.58800    385.00000    440.72335    0.002597
    40.59300    404.00000    463.05566    0.002475
    40.59800    423.00000    484.57891    0.002364
    40.60300    443.00000    504.82457    0.002257
    40.60800    463.00000    523.31976    0.002160
    40.61300    483.00000    539.60325    0.002070
    40.61800    504.00000    553.24316    0.001984
    40.62300    523.00000    563.85569    0.001912
    40.62800    542.00000    571.12225    0.001845
    40.63300    559.00000    574.80635    0.001789
    40.63800    573.00000    574.77306    0.001745
    40.64300    584.00000    570.99576    0.001712
    40.64800    585.00000    563.55966    0.001709
    40.65300    585.00000    552.65903    0.001709
    40.65800    572.00000    538.58684    0.001748
    40.66300    559.00000    521.71795    0.001789
    40.66800    531.00000    502.48673    0.001883
    40.67300    503.00000    481.36816    0.001988
    40.67800    464.00000    458.85613    0.002155
    40.68300    425.00000    435.44232    0.002353
    40.68800    384.00000    411.59960    0.002604
    40.69300    343.00000    387.76837    0.002915
    40.69800    305.00000    364.34557    0.003279
    40.70300    268.00000    341.67642    0.003731
    40.70800    237.00000    320.04876    0.004219
    40.71300    210.00000    299.68991    0.004762
    40.71800    189.00000    280.76594    0.005291
    40.72300    174.00000    263.38311    0.005747
    40.72800    162.00000    247.59140    0.006173
    40.73300    155.00000    233.38975    0.006452
    40.73800    151.00000    220.73270    0.006623
    40.74300    149.00000    209.53801    0.006711
    40.74800    148.00000    199.69501    0.006757
    40.75300    149.00000    191.07310    0.006711
    40.75800    150.00000    183.53028    0.006667
    40.76300    150.00000    176.92115    0.006667
    40.76800    150.00000    171.10431    0.006667
    40.77300    150.00000    165.94862    0.006667
    40.77800    149.00000    161.33827    0.006711
    40.78300    149.00000    157.17640    0.006711
    40.78800    148.00000    153.38719    0.006757
    40.79300    149.00000    149.91650    0.006711
    40.79800    150.00000    146.73139    0.006667
    40.80300    151.00000    143.81873    0.006623
    40.80800    153.00000    141.18329    0.006536
    40.81300    155.00000    138.84564    0.006452
    40.81800    158.00000    136.83992    0.006329
    40.82300    160.00000    135.21178    0.006250
    40.82800    163.00000    134.01636    0.006135
    40.83300    165.00000    133.31641    0.006061
    40.83800    168.00000    133.18053    0.005952
    40.84300    171.00000    133.68161    0.005848
    40.84800    172.00000    134.89593    0.005814
    40.85300    174.00000    136.90478    0.005747
    40.85800    176.00000    139.78310    0.005682
    40.86300    177.00000    143.55089    0.005650
    40.86800    179.00000    148.28662    0.005587
    40.87300    180.00000    154.05824    0.005556
    40.87800    182.00000    160.91339    0.005495
    40.88300    185.00000    168.89367    0.005405
    40.88800    190.00000    178.00833    0.005263
    40.89300    195.00000    188.24934    0.005128
    40.89800    204.00000    199.59009    0.004902
    40.90300    213.00000    211.97956    0.004695
    40.90800    224.00000    225.33986    0.004464
    40.91300    236.00000    239.56453    0.004237
    40.91800    249.00000    254.51741    0.004016
    40.92300    261.00000    270.03247    0.003831
    40.92800    274.00000    285.91442    0.003650
    40.93300    286.00000    301.94049    0.003497
    40.93800    297.00000    317.86308    0.003367
    40.94300    308.00000    333.41303    0.003247
    40.94800    319.00000    348.30415    0.003135
    40.95300    330.00000    362.24871    0.003030
    40.95800    341.00000    374.97009    0.002933
    40.96300    353.00000    386.17284    0.002833
    40.96800    366.00000    395.58153    0.002732
    40.97300    378.00000    402.95382    0.002646
    40.97800    391.00000    408.08707    0.002558
    40.98300    402.00000    410.82945    0.002488
    40.98800    413.00000    411.09029    0.002421
    40.99300    422.00000    408.84770    0.002370
    40.99800    430.00000    404.15217    0.002326
    41.00300    433.00000    397.12525    0.002309
    41.00800    434.00000    387.95303    0.002304
    41.01300    430.00000    376.87538    0.002326
    41.01800    423.00000    364.17248    0.002364
    41.02300    411.00000    350.15039    0.002433
    41.02800    395.00000    335.12734    0.002532
    41.03300    375.00000    319.42166    0.002667
    41.03800    351.00000    303.34185    0.002849
    41.04300    325.00000    287.17883    0.003077
    41.04800    297.00000    271.19989    0.003367
    41.05300    269.00000    255.64437    0.003717
    41.05800    241.00000    240.72052    0.004149
    41.06300    214.00000    226.60352    0.004673
    41.06800    192.00000    213.43457    0.005208
    41.07300    171.00000    201.32083    0.005848
    41.07800    156.00000    190.33639    0.006410
    41.08300    142.00000    180.52411    0.007042
    41.08800    135.00000    171.89688    0.007407
    41.09300    128.00000    164.43696    0.007813
    41.09800    127.00000    158.10858    0.007874
    41.10300    126.00000    152.85572    0.007937
    41.10800    127.00000    148.60456    0.007874
    41.11300    129.00000    145.26808    0.007752
    41.11800    131.00000    142.74940    0.007634
    41.12300    133.00000    140.94497    0.007519
    41.12800    134.00000    139.74735    0.007463
    41.13300    135.00000    139.04793    0.007407
    41.13800    136.00000    138.73913    0.007353
    41.14300    136.00000    138.71651    0.007353
    41.14800    136.00000    138.88057    0.007353
    41.15300    135.00000    139.13832    0.007407
    41.15800    135.00000    139.40479    0.007407
    41.16300    137.00000    139.60436    0.007299
    41.16800    139.00000    139.67208    0.007194
    41.17300    142.00000    139.55485    0.007042
    41.17800    144.00000    139.21261    0.006944
    41.18300    146.00000    138.61992    0.006849
    41.18800    148.00000    137.77123    0.006757
    41.19300    148.00000    136.67573    0.006757
    41.19800    148.00000    135.28623    0.006757
    41.20300    145.00000    133.60295    0.006897
    41.20800    142.00000    131.68881    0.007042
    41.21300    138.00000    129.58773    0.007246
    41.21800    133.00000    127.33721    0.007519
    41.22300    128.00000    124.97696    0.007813
    41.22800    122.00000    122.54693    0.008197
    41.23300    117.00000    120.08550    0.008547
    41.23800    111.00000    117.62811    0.009009
    41.24300    107.00000    115.20532    0.009346
    41.24800    103.00000    112.83632    0.009709
    41.25300     99.00000    110.53797    0.010101
    41.25800     97.00000    108.40763    0.010309
    41.26300     95.00000    106.44677    0.010526
    41.26800     94.00000    104.63883    0.010638
    41.27300     94.00000    102.99198    0.010638
    41.27800     95.00000    101.51021    0.010526
    41.28300     96.00000    100.19523    0.010417
    41.28800     97.00000     99.04574    0.010309
    41.29300     99.00000     98.05767    0.010101
    41.29800    100.00000     97.22335    0.010000
    41.30300    102.00000     96.52972    0.009804
    41.30800    103.00000     95.96242    0.009709
    41.31300    104.00000     95.54880    0.009615
    41.31800    104.00000     95.28908    0.009615
    41.32300    103.00000     95.15344    0.009709
    41.32800    102.00000     95.12737    0.009804
    41.33300    102.00000     95.20058    0.009804
    41.33800    101.00000     95.36347    0.009901
    41.34300    100.00000     95.60680    0.010000
    41.34800     99.00000     95.92143    0.010101
    41.35300     98.00000     96.29842    0.010204
    41.35800     98.00000     96.72899    0.010204
    41.36300     99.00000     97.20458    0.010101
    41.36800    100.00000     97.71697    0.010000
    41.37300    102.00000     98.25840    0.009804
    41.37800    103.00000     98.82189    0.009709
    41.38300    105.00000     99.40216    0.009524
    41.38800    107.00000     99.99484    0.009346
    41.39300    108.00000    100.58540    0.009259
    41.39800    109.00000    101.16965    0.009174
    41.40300    110.00000    101.76320    0.009091
    41.40800    111.00000    102.36956    0.009009
    41.41300    112.00000    102.99119    0.008929
    41.41800    113.00000    103.64084    0.008850
    41.42300    115.00000    104.33924    0.008696
    41.42800    118.00000    105.09707    0.008475
    41.43300    120.00000    105.90469    0.008333
    41.43800    122.00000    106.80631    0.008197
    41.44300    124.00000    107.84734    0.008065
    41.44800    126.00000    109.06646    0.007937
    41.45300    127.00000    110.50532    0.007874
    41.45800    128.00000    112.20825    0.007813
    41.46300    129.00000    114.22110    0.007752
    41.46800    130.00000    116.59003    0.007692
    41.47300    130.00000    119.36008    0.007692
    41.47800    131.00000    122.57361    0.007634
    41.48300    131.00000    126.26869    0.007634
    41.48800    133.00000    130.47729    0.007519
    41.49300    135.00000    135.22351    0.007407
    41.49800    137.00000    140.52172    0.007299
    41.50300    139.00000    146.37488    0.007194
    41.50800    143.00000    152.77325    0.006993
    41.51300    146.00000    159.69426    0.006849
    41.51800    151.00000    167.09665    0.006623
    41.52300    156.00000    174.90385    0.006410
    41.52800    162.00000    183.04753    0.006173
    41.53300    170.00000    191.44225    0.005882
    41.53800    180.00000    199.98147    0.005556
    41.54300    191.00000    208.54440    0.005236
    41.54800    204.00000    216.99848    0.004902
    41.55300    217.00000    225.20231    0.004608
    41.55800    230.00000    233.00916    0.004348
    41.56300    243.00000    240.27121    0.004115
    41.56800    256.00000    246.84433    0.003906
    41.57300    266.00000    252.59179    0.003759
    41.57800    275.00000    257.39186    0.003636
    41.58300    281.00000    261.14589    0.003559
    41.58800    287.00000    263.78251    0.003484
    41.59300    290.00000    265.26372    0.003448
    41.59800    293.00000    265.59036    0.003413
    41.60300    295.00000    264.80548    0.003390
    41.60800    297.00000    262.99530    0.003367
    41.61300    300.00000    260.28749    0.003333
    41.61800    302.00000    256.84696    0.003311
    41.62300    303.00000    252.86961    0.003300
    41.62800    302.00000    248.57505    0.003311
    41.63300    300.00000    244.19887    0.003333
    41.63800    296.00000    239.98524    0.003378
    41.64300    291.00000    236.18005    0.003436
    41.64800    285.00000    233.02502    0.003509
    41.65300    279.00000    230.75091    0.003584
    41.65800    272.00000    229.56527    0.003676
    41.66300    266.00000    229.66255    0.003759
    41.66800    263.00000    231.21067    0.003802
    41.67300    261.00000    234.34421    0.003831
    41.67800    263.00000    239.16165    0.003802
    41.68300    265.00000    245.72115    0.003774
    41.68800    270.00000    254.03715    0.003704
    41.69300    276.00000    264.07947    0.003623
    41.69800    283.00000    275.76823    0.003534
    41.70300    290.00000    288.97303    0.003448
    41.70800    297.00000    303.51513    0.003367
    41.71300    304.00000    319.16870    0.003289
    41.71800    311.00000    335.66368    0.003215
    41.72300    319.00000    352.69037    0.003135
    41.72800    327.00000    369.90541    0.003058
    41.73300    336.00000    386.93927    0.002976
    41.73800    346.00000    403.40497    0.002890
    41.74300    357.00000    418.90813    0.002801
    41.74800    367.00000    433.05798    0.002725
    41.75300    378.00000    445.47928    0.002646
    41.75800    388.00000    455.82476    0.002577
    41.76300    397.00000    463.78792    0.002519
    41.76800    407.00000    469.11538    0.002457
    41.77300    417.00000    471.61764    0.002398
    41.77800    427.00000    471.17434    0.002342
    41.78300    439.00000    467.74362    0.002278
    41.78800    452.00000    461.42440    0.002212
    41.79300    464.00000    452.38350    0.002155
    41.79800    477.00000    440.79636    0.002096
    41.80300    483.00000    426.92084    0.002070
    41.80800    488.00000    411.07500    0.002049
    41.81300    483.00000    393.61129    0.002070
    41.81800    475.00000    374.90025    0.002105
    41.82300    456.00000    355.31675    0.002193
    41.82800    432.00000    335.22798    0.002315
    41.83300    402.00000    314.98334    0.002488
    41.83800    368.00000    294.90634    0.002717
    41.84300    332.00000    275.28846    0.003012
    41.84800    296.00000    256.38431    0.003378
    41.85300    263.00000    238.40472    0.003802
    41.85800    234.00000    221.52291    0.004274
    41.86300    207.00000    205.87272    0.004831
    41.86800    186.00000    191.54786    0.005376
    41.87300    166.00000    178.60528    0.006024
    41.87800    154.00000    167.06925    0.006494
    41.88300    142.00000    156.93565    0.007042
    41.88800    134.00000    148.17659    0.007463
    41.89300    126.00000    140.74523    0.007937
    41.89800    123.00000    134.58028    0.008130
    41.90300    120.00000    129.61030    0.008333
    41.90800    119.00000    125.75735    0.008403
    41.91300    118.00000    122.94013    0.008475
    41.91800    119.00000    121.07637    0.008403
    41.92300    120.00000    120.08458    0.008333
    41.92800    122.00000    119.88519    0.008197
    41.93300    124.00000    120.40102    0.008065
    41.93800    126.00000    121.55743    0.007937
    41.94300    129.00000    123.28206    0.007752
    41.94800    131.00000    125.50434    0.007634
    41.95300    133.00000    128.15496    0.007519
    41.95800    135.00000    131.16540    0.007407
    41.96300    138.00000    134.46757    0.007246
    41.96800    141.00000    137.99371    0.007092
    41.97300    143.00000    141.67655    0.006993
    41.97800    147.00000    145.44986    0.006803
    41.98300    151.00000    149.24920    0.006623
    41.98800    155.00000    153.01267    0.006452
    41.99300    160.00000    156.68256    0.006250
    41.99800    166.00000    160.21337    0.006024
    42.00300    171.00000    163.56799    0.005848
    42.00800    177.00000    166.71098    0.005650
    42.01300    184.00000    169.62102    0.005435
    42.01800    191.00000    172.29215    0.005236
    42.02300    198.00000    174.73360    0.005051
    42.02800    205.00000    176.97042    0.004878
    42.03300    211.00000    179.04341    0.004739
    42.03800    217.00000    181.00844    0.004608
    42.04300    221.00000    182.93492    0.004525
    42.04800    223.00000    184.89851    0.004484
    42.05300    223.00000    186.96949    0.004484
    42.05800    221.00000    189.23545    0.004525
    42.06300    218.00000    191.78015    0.004587
    42.06800    213.00000    194.67590    0.004695
    42.07300    208.00000    197.98295    0.004808
    42.07800    203.00000    201.74608    0.004926
    42.08300    198.00000    205.99176    0.005051
    42.08800    195.00000    210.72577    0.005128
    42.09300    192.00000    215.93148    0.005208
    42.09800    193.00000    221.56915    0.005181
    42.10300    194.00000    227.57591    0.005155
    42.10800    198.00000    233.86667    0.005051
    42.11300    203.00000    240.33593    0.004926
    42.11800    211.00000    246.86027    0.004739
    42.12300    219.00000    253.30180    0.004566
    42.12800    229.00000    259.51225    0.004367
    42.13300    240.00000    265.33776    0.004167
    42.13800    252.00000    270.62437    0.003968
    42.14300    264.00000    275.22394    0.003788
    42.14800    275.00000    279.00045    0.003636
    42.15300    287.00000    281.83634    0.003484
    42.15800    298.00000    283.63829    0.003356
    42.16300    308.00000    284.34205    0.003247
    42.16800    317.00000    283.91557    0.003155
    42.17300    323.00000    282.35995    0.003096
    42.17800    329.00000    279.70816    0.003040
    42.18300    331.00000    276.02163    0.003021
    42.18800    332.00000    271.38567    0.003012
    42.19300    327.00000    265.90412    0.003058
    42.19800    321.00000    259.69387    0.003115
    42.20300    309.00000    252.88012    0.003236
    42.20800    297.00000    245.59240    0.003367
    42.21300    280.00000    237.96125    0.003571
    42.21800    263.00000    230.11537    0.003802
    42.22300    245.00000    222.17914    0.004082
    42.22800    227.00000    214.27009    0.004405
    42.23300    210.00000    206.49655    0.004762
    42.23800    194.00000    198.95523    0.005155
    42.24300    181.00000    191.73059    0.005525
    42.24800    170.00000    184.89376    0.005882
    42.25300    160.00000    178.49714    0.006250
    42.25800    154.00000    172.57766    0.006494
    42.26300    148.00000    167.15742    0.006757
    42.26800    145.00000    162.24408    0.006897
    42.27300    142.00000    157.83218    0.007042
    42.27800    141.00000    153.90485    0.007092
    42.28300    140.00000    150.43520    0.007143
    42.28800    140.00000    147.38756    0.007143
    42.29300    140.00000    144.72214    0.007143
    42.29800    141.00000    142.39535    0.007092
    42.30300    142.00000    140.36130    0.007042
    42.30800    142.00000    138.57393    0.007042
    42.31300    143.00000    136.98851    0.006993
    42.31800    143.00000    135.56285    0.006993
    42.32300    143.00000    134.25809    0.006993
    42.32800    143.00000    133.03922    0.006993
    42.33300    142.00000    131.87595    0.007042
    42.33800    142.00000    130.74142    0.007042
    42.34300    142.00000    129.61078    0.007042
    42.34800    142.00000    128.45836    0.007042
    42.35300    142.00000    127.26666    0.007042
    42.35800    142.00000    126.07157    0.007042
    42.36300    141.00000    124.84577    0.007092
    42.36800    141.00000    123.56491    0.007092
    42.37300    140.00000    122.21441    0.007143
    42.37800    138.00000    120.77960    0.007246
    42.38300    136.00000    119.31505    0.007353
    42.38800    133.00000    117.85436    0.007519
    42.39300    128.00000    116.36324    0.007813
    42.39800    124.00000    114.83280    0.008065
    42.40300    121.00000    113.26794    0.008264
    42.40800    117.00000    111.67666    0.008547
    42.41300    114.00000    110.06825    0.008772
    42.41800    111.00000    108.45305    0.009009
    42.42300    108.00000    106.84212    0.009259
    42.42800    106.00000    105.24684    0.009434
    42.43300    104.00000    103.67850    0.009615
    42.43800    103.00000    102.14791    0.009709
    42.44300    102.00000    100.66502    0.009804
    42.44800     99.00000     99.23841    0.010101
    42.45300     97.00000     97.87608    0.010309
    42.45800     95.00000     96.58867    0.010526
    42.46300     93.00000     95.37999    0.010753
    42.46800     91.00000     94.25260    0.010989
    42.47300     89.00000     93.20886    0.011236
    42.47800     87.00000     92.24956    0.011494
    42.48300     86.00000     91.37440    0.011628
    42.48800     85.00000     90.58189    0.011765
    42.49300     85.00000     89.86940    0.011765
    42.49800     85.00000     89.23341    0.011765
    42.50300     86.00000     88.66964    0.011628
    42.50800     86.00000     88.17326    0.011628
    42.51300     86.00000     87.73905    0.011628
    42.51800     86.00000     87.36155    0.011628
    42.52300     87.00000     87.03525    0.011494
    42.52800     87.00000     86.75463    0.011494
    42.53300     88.00000     86.51430    0.011364
    42.53800     88.00000     86.30898    0.011364
    42.54300     89.00000     86.13318    0.011236
    42.54800     89.00000     85.98003    0.011236
    42.55300     90.00000     85.84598    0.011111
    42.55800     90.00000     85.74638    0.011111
    42.56300     91.00000     85.67167    0.010989
    42.56800     91.00000     85.61381    0.010989
    42.57300     90.00000     85.57078    0.011111
    42.57800     90.00000     85.54137    0.011111
    42.58300     90.00000     85.52483    0.011111
    42.58800     90.00000     85.52093    0.011111
    42.59300     89.00000     85.53029    0.011236
    42.59800     89.00000     85.55409    0.011236
    42.60300     89.00000     85.59018    0.011236
    42.60800     89.00000     85.63609    0.011236
    42.61300     89.00000     85.69576    0.011236
    42.61800     90.00000     85.77266    0.011111
    42.62300     90.00000     85.86936    0.011111
    42.62800     89.00000     85.98888    0.011236
    42.63300     89.00000     86.13483    0.011236
    42.63800     88.00000     86.31145    0.011364
    42.64300     88.00000     86.52365    0.011364
    42.64800     87.00000     86.77706    0.011494
    42.65300     87.00000     87.07800    0.011494
    42.65800     86.00000     87.43352    0.011628
    42.66300     85.00000     87.85134    0.011765
    42.66800     84.00000     88.33980    0.011905
    42.67300     84.00000     88.90773    0.011905
    42.67800     83.00000     89.56432    0.012048
    42.68300     83.00000     90.31890    0.012048
    42.68800     83.00000     91.18073    0.012048
    42.69300     83.00000     92.15863    0.012048
    42.69800     84.00000     93.26066    0.011905
    42.70300     85.00000     94.49373    0.011765
    42.70800     86.00000     95.86315    0.011628
    42.71300     88.00000     97.37216    0.011364
[truncated: 74,616 more chars]
