# Supplementary material for: Distinguishing tautomerism in the crystal structure of (Z)-N-(5-ethyl-2,3-di­hydro-1,3,4-thia­diazol-2-yl­idene)-4-methyl­benzene­sulfonamide using DFT-D calculations and 13C solid-state NMR
Source: Acta Crystallogr C Struct Chem. 2014 Jul 19;70(Pt 8):784–9. doi: 10.1107/S2053229614015356 (PMC4174016; doi:10.1107/S2053229614015356)
Supplement: Supplementary file 3 [file c-70-00784-Isup3.txt]

#==============================================================================
data_I_min_520eV_H_only
#==============================================================================

loop_
_symmetry_equiv_pos_as_xyz
'x, y, z'
'-x, y+1/2, -z+1/2'
'-x+1/2, -y, z+1/2'
'-x+1/2, y+1/2, z'
'x, -y+1/2, z+1/2'
'-x, -y, -z'
'x+1/2, -y+1/2, -z'
'x+1/2, y, -z+1/2'

_cell_length_a                    8.5393
_cell_length_b                    15.0207
_cell_length_c                    21.3958
_cell_angle_alpha                 90
_cell_angle_beta                  90
_cell_angle_gamma                 90
_cell_volume                      2744.3
_cell_formula_units_Z             8

loop_
_atom_site_label
_atom_site_type_symbol
_atom_site_fract_x
_atom_site_fract_y
_atom_site_fract_z
S1     S   -0.15590    0.02896    0.12435
S2     S    0.06220   -0.15028    0.14323
O1     O   -0.30660    0.03840    0.15293
O2     O   -0.12360   -0.03620    0.07647
N1     N   -0.03450    0.01618    0.18242
N2     N    0.13430   -0.06600    0.24442
N3     N    0.21070   -0.14493    0.24621
C1     C    0.14770   -0.35730    0.17224
C2     C    0.25960   -0.28494    0.19097
C3     C    0.18590   -0.19608    0.19783
C4     C    0.05140   -0.05837    0.19352
C5     C   -0.09380    0.13213    0.09543
C6     C    0.00640    0.13476    0.04369
C7     C    0.05070    0.21689    0.02057
C8     C   -0.00450    0.29576    0.04858
C9     C   -0.10350    0.29147    0.10139
C10    C   -0.14780    0.20898    0.12522
C11    C    0.04590    0.38423    0.02440
H1N    H   -0.06540    0.05086    0.22207
H1A    H    0.10081   -0.34684    0.12491
H1B    H    0.20513   -0.42281    0.17259
H1C    H    0.04502   -0.36023    0.20334
H2A    H    0.35471   -0.28060    0.15631
H2B    H    0.31623   -0.29981    0.23601
H6A    H    0.04632    0.07359    0.02183
H7A    H    0.12856    0.22070   -0.01982
H9A    H   -0.14363    0.35242    0.12383
H10A   H   -0.22591    0.20518    0.16539
H11A   H    0.17311    0.39319    0.03061
H11B   H    0.02338    0.39072   -0.02609
H11C   H   -0.01402    0.43881    0.04870

#==============================================================================
data_I_min_520eV_cell_fixed
#==============================================================================

loop_
_symmetry_equiv_pos_as_xyz
'x, y, z'
'-x, y+1/2, -z+1/2'
'-x+1/2, -y, z+1/2'
'-x+1/2, y+1/2, z'
'x, -y+1/2, z+1/2'
'-x, -y, -z'
'x+1/2, -y+1/2, -z'
'x+1/2, y, -z+1/2'

_cell_length_a                    8.5393
_cell_length_b                    15.0207
_cell_length_c                    21.3958
_cell_angle_alpha                 90
_cell_angle_beta                  90
_cell_angle_gamma                 90
_cell_volume                      2744.4
_cell_formula_units_Z             8

loop_
_atom_site_label
_atom_site_type_symbol
_atom_site_fract_x
_atom_site_fract_y
_atom_site_fract_z
S1     S   -0.18346    0.03531    0.11250
S2     S    0.02184   -0.16188    0.14623
O1     O   -0.34670    0.05103    0.12636
O2     O   -0.13706   -0.02808    0.06511
N1     N   -0.10679    0.00141    0.18011
N2     N    0.11822   -0.05511    0.23166
N3     N    0.21053   -0.13009    0.23628
C1     C    0.15622   -0.35967    0.18815
C2     C    0.26210   -0.27757    0.18845
C3     C    0.17584   -0.19177    0.19446
C4     C    0.01125   -0.06186    0.18723
C5     C   -0.09750    0.13905    0.09418
C6     C    0.01588    0.14397    0.04729
C7     C    0.07158    0.22715    0.02901
C8     C    0.01515    0.30552    0.05664
C9     C   -0.09686    0.29830    0.10427
C10    C   -0.15475    0.21601    0.12280
C11    C    0.07478    0.39486    0.03673
H1N    H   -0.18582    0.00695    0.21661
H1A    H    0.07708   -0.35992    0.14775
H1B    H    0.22767   -0.42040    0.18600
H1C    H    0.08360   -0.36291    0.23051
H2A    H    0.33154   -0.27622    0.14518
H2B    H    0.34611   -0.27979    0.22741
H6A    H    0.05831    0.08383    0.02462
H7A    H    0.16032    0.23093   -0.00762
H9A    H   -0.13932    0.35849    0.12713
H10A   H   -0.24418    0.21179    0.15899
H11A   H    0.20366    0.39614    0.03666
H11B   H    0.03791    0.41011   -0.01140
H11C   H    0.03123    0.44782    0.06745

#==============================================================================
data_I_min_520eV_cell_free
#==============================================================================

loop_
_symmetry_equiv_pos_as_xyz
'x, y, z'
'-x, y+1/2, -z+1/2'
'-x+1/2, -y, z+1/2'
'-x+1/2, y+1/2, z'
'x, -y+1/2, z+1/2'
'-x, -y, -z'
'x+1/2, -y+1/2, -z'
'x+1/2, y, -z+1/2'

_cell_length_a                    8.4111
_cell_length_b                    14.9627
_cell_length_c                    21.5193
_cell_angle_alpha                 90
_cell_angle_beta                  90
_cell_angle_gamma                 90
_cell_volume                      2708.3
_cell_formula_units_Z             8

loop_
_atom_site_label
_atom_site_type_symbol
_atom_site_fract_x
_atom_site_fract_y
_atom_site_fract_z
S1     S   -0.18600    0.03525    0.11231
S2     S    0.02540   -0.16173    0.14520
O1     O   -0.35205    0.05070    0.12568
O2     O   -0.13763   -0.02805    0.06517
N1     N   -0.10912    0.00101    0.17949
N2     N    0.11589   -0.05597    0.23233
N3     N    0.20893   -0.13139    0.23758
C1     C    0.15518   -0.36077    0.18989
C2     C    0.26405   -0.27909    0.19060
C3     C    0.17715   -0.19258    0.19511
C4     C    0.01101   -0.06213    0.18677
C5     C   -0.09893    0.13952    0.09477
C6     C    0.01518    0.14442    0.04788
C7     C    0.07193    0.22776    0.02972
C8     C    0.01604    0.30632    0.05775
C9     C   -0.09567    0.29924    0.10588
C10    C   -0.15474    0.21658    0.12432
C11    C    0.07530    0.39559    0.03653
H1N    H   -0.18887    0.00669    0.21595
H1A    H    0.07684   -0.36075    0.14916
H1B    H    0.22627   -0.42229    0.18840
H1C    H    0.07922   -0.36330    0.23139
H2A    H    0.33717   -0.27858    0.14826
H2B    H    0.34692   -0.28104    0.23011
H6A    H    0.05649    0.08400    0.02490
H7A    H    0.16046    0.23170   -0.00731
H9A    H   -0.13656    0.35959    0.12931
H10A   H   -0.24424    0.21235    0.16080
H11A   H    0.20609    0.39719    0.03594
H11B   H    0.03691    0.40903   -0.01145
H11C   H    0.03143    0.44969    0.06630

#==============================================================================
data_I_min_1200eV_cell_free
#==============================================================================

loop_
_symmetry_equiv_pos_as_xyz
'x, y, z'
'-x, y+1/2, -z+1/2'
'-x+1/2, -y, z+1/2'
'-x+1/2, y+1/2, z'
'x, -y+1/2, z+1/2'
'-x, -y, -z'
'x+1/2, -y+1/2, -z'
'x+1/2, y, -z+1/2'

_cell_length_a                    7.8066
_cell_length_b                    15.1143
_cell_length_c                    22.1493
_cell_angle_alpha                 90
_cell_angle_beta                  90
_cell_angle_gamma                 90
_cell_volume                      2613.4
_cell_formula_units_Z             8

loop_
_atom_site_label
_atom_site_type_symbol
_atom_site_fract_x
_atom_site_fract_y
_atom_site_fract_z
S1     S   -0.17857    0.04756    0.10480
S2     S    0.03676   -0.14435    0.14703
O1     O   -0.36078    0.06170    0.11014
O2     O   -0.10808   -0.01623    0.06310
N1     N   -0.11707    0.01784    0.17479
N2     N    0.09631   -0.04275    0.23841
N3     N    0.19156   -0.11954    0.24808
C1     C    0.15353   -0.34555    0.20308
C2     C    0.26992   -0.26372    0.20296
C3     C    0.17543   -0.17772    0.20413
C4     C    0.00572   -0.04680    0.18811
C5     C   -0.08201    0.15152    0.09021
C6     C    0.06008    0.15689    0.05180
C7     C    0.12625    0.24025    0.03776
C8     C    0.05264    0.31793    0.06117
C9     C   -0.08786    0.31019    0.10062
C10    C   -0.15593    0.22769    0.11515
C11    C    0.11991    0.40731    0.04324
H1N    H   -0.21583    0.02297    0.20574
H1A    H    0.06925   -0.34705    0.16339
H1B    H    0.23255   -0.40568    0.20196
H1C    H    0.07356   -0.34799    0.24382
H2A    H    0.35213   -0.26537    0.16274
H2B    H    0.35487   -0.26349    0.24252
H6A    H    0.11421    0.09717    0.03197
H7A    H    0.23560    0.24523    0.00723
H9A    H   -0.14330    0.36954    0.12059
H10A   H   -0.26595    0.22242    0.14522
H11A   H    0.25881    0.40545    0.03550
H11B   H    0.05988    0.42835    0.00059
H11C   H    0.09010    0.45749    0.07747
