# Supplementary material for: Distinguishing tautomerism in the crystal structure of (Z)-N-(5-ethyl-2,3-di­hydro-1,3,4-thia­diazol-2-yl­idene)-4-methyl­benzene­sulfonamide using DFT-D calculations and 13C solid-state NMR
Source: Acta Crystallogr C Struct Chem. 2014 Jul 19;70(Pt 8):784–9. doi: 10.1107/S2053229614015356 (PMC4174016; doi:10.1107/S2053229614015356)
Supplement: Supplementary file 4 [file c-70-00784-Isup4.txt]

#==============================================================================
data_II_min_520eV_H_only
#==============================================================================

loop_
_symmetry_equiv_pos_as_xyz
'x, y, z'
'-x, y+1/2, -z+1/2'
'-x+1/2, -y, z+1/2'
'-x+1/2, y+1/2, z'
'x, -y+1/2, z+1/2'
'-x, -y, -z'
'x+1/2, -y+1/2, -z'
'x+1/2, y, -z+1/2'

_cell_length_a                    8.5394
_cell_length_b                    15.0206
_cell_length_c                    21.3960
_cell_angle_alpha                 90
_cell_angle_beta                  90
_cell_angle_gamma                 90
_cell_volume                      2744.4
_cell_formula_units_Z             8

loop_
_atom_site_label
_atom_site_type_symbol
_atom_site_fract_x
_atom_site_fract_y
_atom_site_fract_z
S1     S   -0.15300    0.02880    0.12563
S2     S    0.06250   -0.15088    0.14306
O1     O   -0.31000    0.03770    0.15036
O2     O   -0.12670   -0.03560    0.07590
N1     N   -0.03580    0.01950    0.18291
N2     N    0.13070   -0.06663    0.24090
N3     N    0.21100   -0.14470    0.24650
C1     C    0.14900   -0.35660    0.17334
C2     C    0.26130   -0.28415    0.19174
C3     C    0.18680   -0.19578    0.19906
C4     C    0.04370   -0.05428    0.18967
C5     C   -0.09420    0.13235    0.09665
C6     C    0.00640    0.13478    0.04532
C7     C    0.05190    0.21641    0.02188
C8     C   -0.00480    0.29525    0.04904
C9     C   -0.10490    0.29113    0.10109
C10    C   -0.14970    0.20908    0.12543
C11    C    0.04540    0.38382    0.02483
H1N    H    0.14045   -0.02117    0.27749
H1A    H    0.09465   -0.34340    0.12765
H1B    H    0.21072   -0.42052    0.16963
H1C    H    0.05468   -0.36485    0.20778
H2A    H    0.35467   -0.27856    0.15640
H2B    H    0.32000   -0.29964    0.23621
H6A    H    0.04636    0.07341    0.02364
H7A    H    0.13121    0.21970   -0.01807
H9A    H   -0.14818    0.35248    0.12199
H10A   H   -0.22825    0.20536    0.16543
H11A   H    0.17083    0.39529    0.03395
H11B   H    0.03069    0.38842   -0.02622
H11C   H   -0.02102    0.43816    0.04659

#==============================================================================
data_II_min_520eV_cell_fixed
#==============================================================================

loop_
_symmetry_equiv_pos_as_xyz
'x, y, z'
'-x, y+1/2, -z+1/2'
'-x+1/2, -y, z+1/2'
'-x+1/2, y+1/2, z'
'x, -y+1/2, z+1/2'
'-x, -y, -z'
'x+1/2, -y+1/2, -z'
'x+1/2, y, -z+1/2'

_cell_length_a                    8.5394
_cell_length_b                    15.0206
_cell_length_c                    21.3960
_cell_angle_alpha                 90
_cell_angle_beta                  90
_cell_angle_gamma                 90
_cell_volume                      2744.4
_cell_formula_units_Z             8

loop_
_atom_site_label
_atom_site_type_symbol
_atom_site_fract_x
_atom_site_fract_y
_atom_site_fract_z
S1     S   -0.14177    0.03147    0.12688
S2     S    0.07010   -0.15374    0.14659
O1     O   -0.30087    0.03970    0.15214
O2     O   -0.11848   -0.03548    0.07828
N1     N   -0.02344    0.01753    0.18499
N2     N    0.14095   -0.07164    0.24563
N3     N    0.21869   -0.15127    0.25184
C1     C    0.14153   -0.36157    0.17196
C2     C    0.26051   -0.29255    0.19479
C3     C    0.19277   -0.20180    0.20313
C4     C    0.05359   -0.05795    0.19361
C5     C   -0.09193    0.13691    0.09610
C6     C    0.01251    0.14137    0.04591
C7     C    0.05244    0.22429    0.02146
C8     C   -0.01025    0.30295    0.04643
C9     C   -0.11501    0.29623    0.09657
C10    C   -0.15669    0.21414    0.12153
C11    C    0.03282    0.39231    0.02047
H1N    H    0.15325   -0.02537    0.28177
H1A    H    0.08868   -0.34191    0.12717
H1B    H    0.20064   -0.42568    0.16487
H1C    H    0.04744   -0.37156    0.20616
H2A    H    0.35796   -0.28815    0.16114
H2B    H    0.31201   -0.31288    0.23967
H6A    H    0.06031    0.08089    0.02536
H7A    H    0.13380    0.22748   -0.01783
H9A    H   -0.16644    0.35647    0.11607
H10A   H   -0.23932    0.21059    0.16019
H11A   H    0.15663    0.40781    0.03010
H11B   H    0.01909    0.39399   -0.03066
H11C   H   -0.03984    0.44491    0.04097

#==============================================================================
data_II_min_520eV_cell_free
#==============================================================================

loop_
_symmetry_equiv_pos_as_xyz
'x, y, z'
'-x, y+1/2, -z+1/2'
'-x+1/2, -y, z+1/2'
'-x+1/2, y+1/2, z'
'x, -y+1/2, z+1/2'
'-x, -y, -z'
'x+1/2, -y+1/2, -z'
'x+1/2, y, -z+1/2'

_cell_length_a                    8.4158
_cell_length_b                    14.9254
_cell_length_c                    21.2959
_cell_angle_alpha                 90
_cell_angle_beta                  90
_cell_angle_gamma                 90
_cell_volume                      2675.0
_cell_formula_units_Z             8

loop_
_atom_site_label
_atom_site_type_symbol
_atom_site_fract_x
_atom_site_fract_y
_atom_site_fract_z
S1     S   -0.14396    0.03131    0.12636
S2     S    0.07157   -0.15363    0.14621
O1     O   -0.30652    0.03934    0.15061
O2     O   -0.11811   -0.03605    0.07770
N1     N   -0.02649    0.01757    0.18547
N2     N    0.14175   -0.07152    0.24615
N3     N    0.22058   -0.15166    0.25241
C1     C    0.14110   -0.36256    0.17185
C2     C    0.26244   -0.29361    0.19482
C3     C    0.19462   -0.20223    0.20331
C4     C    0.05340   -0.05788    0.19388
C5     C   -0.09285    0.13713    0.09584
C6     C    0.01308    0.14144    0.04548
C7     C    0.05357    0.22485    0.02100
C8     C   -0.00964    0.30394    0.04623
C9     C   -0.11524    0.29731    0.09680
C10    C   -0.15797    0.21475    0.12168
C11    C    0.03380    0.39376    0.02018
H1N    H    0.15250   -0.02526    0.28277
H1A    H    0.08753   -0.34252    0.12690
H1B    H    0.20029   -0.42729    0.16460
H1C    H    0.04569   -0.37241    0.20625
H2A    H    0.36098   -0.28927    0.16090
H2B    H    0.31503   -0.31442    0.23976
H6A    H    0.06122    0.08054    0.02481
H7A    H    0.13587    0.22802   -0.01852
H9A    H   -0.16657    0.35794    0.11664
H10A   H   -0.24156    0.21122    0.16059
H11A   H    0.15948    0.40945    0.02965
H11B   H    0.01972    0.39560   -0.03119
H11C   H   -0.03980    0.44658    0.04092

#==============================================================================
data_II_min_1200eV_cell_free
#==============================================================================

loop_
_symmetry_equiv_pos_as_xyz
'x, y, z'
'-x, y+1/2, -z+1/2'
'-x+1/2, -y, z+1/2'
'-x+1/2, y+1/2, z'
'x, -y+1/2, z+1/2'
'-x, -y, -z'
'x+1/2, -y+1/2, -z'
'x+1/2, y, -z+1/2'

_cell_length_a                    8.2075
_cell_length_b                    15.1854
_cell_length_c                    21.0246
_cell_angle_alpha                 90.0000
_cell_angle_beta                  90.0000
_cell_angle_gamma                 90.0000
_cell_volume                      2620.4
_cell_formula_units_Z             8

loop_
_atom_site_label
_atom_site_type_symbol
_atom_site_fract_x
_atom_site_fract_y
_atom_site_fract_z
S1     S   -0.15683    0.03347    0.12317
S2     S    0.07027   -0.14874    0.14103
O1     O   -0.32225    0.04057    0.14865
O2     O   -0.13128   -0.03106    0.07291
N1     N   -0.03409    0.01903    0.18305
N2     N    0.14185   -0.06797    0.24295
N3     N    0.22549   -0.14695    0.24883
C1     C    0.14810   -0.35717    0.17424
C2     C    0.27298   -0.28504    0.18966
C3     C    0.19928   -0.19597    0.19883
C4     C    0.04975   -0.05469    0.19010
C5     C   -0.10058    0.13872    0.09455
C6     C    0.01799    0.14395    0.04682
C7     C    0.06692    0.22661    0.02522
C8     C   -0.00056    0.30415    0.05066
C9     C   -0.11868    0.29673    0.09870
C10    C   -0.16968    0.21458    0.12084
C11    C    0.05260    0.39303    0.02675
H1N    H    0.14870   -0.02351    0.28045
H1A    H    0.07750   -0.34105    0.13134
H1B    H    0.21193   -0.41949    0.16536
H1C    H    0.06263   -0.36761    0.21368
H2A    H    0.36177   -0.28068    0.15071
H2B    H    0.34155   -0.30112    0.23306
H6A    H    0.06968    0.08435    0.02633
H7A    H    0.15876    0.23083   -0.01217
H9A    H   -0.17294    0.35604    0.11854
H10A   H   -0.26177    0.20981    0.15796
H11A   H    0.18243    0.40452    0.03715
H11B   H    0.03913    0.39746   -0.02524
H11C   H   -0.01908    0.44579    0.04875
